# Supplementary material for: The draft genome of a wild barley genotype reveals its enrichment in genes related to biotic and abiotic stresses compared to cultivated barley
Source: Plant Biotechnol J. 2019 Aug 4;18(2):443–56. doi: 10.1111/pbi.13210 (PMC6953193; doi:10.1111/pbi.13210)
Supplement: Supplementary file 3 — Table S8 Significantly expanded gene families in the wild barley genome compared with other plant genomes. Table S9 Significantly contracted gene families in the wild barley genome compared with other plant genomes. Table S11 The Morex reads mapping coverage profiles for genes specific in WB1. Table S12 The WB1 reads mapping coverage profiles for genes specific in Morex. Table S13 A KEGG pathway summary for genes specific to Morex and WB1. Table S14 GO over‐repressentation in WB1 and Morex. [file PBI-18-443-s003.xls]

## Sheet: Table S8
Table S8. Significantly expanded gene families in the wild barley genome compared with other plant genomes.
Family No.	Description of conserved function domains	HSP	HVU	ATA	SIT	SBI	ZMA	BDI	OSA	ATH	P value
family_000036	PF00036_EF hand	98	32	2	1	5	0	0	5	0	0
	PF00854_POT family
	PF08186_Wound-inducible basic protein family PF10215_Oligosaccaryltransferase
	PF12776_Myb/SANT-like DNA-binding domain
	PF13359_DDE superfamily endonuclease
family_000159	PF02362_B3 DNA binding domain	62	0	0	0	0	0	0	0	0	0
	PF03083_Sugar efflux transporter for intercellular exchange
family_000064	PF00125_Core histone H2A/H2B/H3/H4	42	2	12	8	9	1	13	10	8	0
family_000335	PF00467_KOW motif	40	0	0	0	0	0	0	0	0	0
	PF01777_Ribosomal L27e protein family
family_000039	PF00004_ATPase family associated with various cellular activities (AAA) PF02151_UvrB/uvrC motif	30	19	24	12	11	9	16	8	7	1e-06
	PF02861_Clp amino terminal domain
	PF07724_AAA domain (Cdc48 subfamily)
	PF10431_C-terminal, D2-small domain, of ClpB protein
family_000170	PF00646_F-box domain	26	2	2	27	1	0	2	0	0	0
	PF10536_Plant mobile domain
family_000491	PF00467_KOW motif	26	7	0	0	0	0	0	0	0	0
	PF01777_Ribosomal L27e protein family
family_000137	PF00125_Core histone H2A/H2B/H3/H4	24	14	1	4	4	7	7	2	5	0
family_001133	PF00385_Chromo (CHRromatin Organisation MOdifier) domain	21	0	0	0	0	0	0	0	0	0
family_001132	PF00385_Chromo (CHRromatin Organisation MOdifier) domain PF00665_Integrase core domain	20	0	0	0	0	0	0	1	0	0
family_001394	PF00075_RNase H PF00665_Integrase core domain	19	0	0	0	0	0	0	0	0	0
family_000127	PF03007_Wax ester synthase-like Acyl-CoA acyltransferase domain PF06974_Protein of unknown function (DUF1298)	18	12	9	7	3	1	5	4	11	0
	PF07762_Protein of unknown function (DUF1618)
family_001632	PF12776_Myb/SANT-like DNA-binding domain	16	1	0	0	0	0	1	0	0	0
	PF13359_DDE superfamily endonuclease
family_001875	PF03372_Endonuclease/Exonuclease/phosphatase family	16	0	0	0	0	0	1	0	0	0
	PF14111_Domain of unknown function (DUF4283)
	PF14392_Zinc knuckle
family_002155	PF12776_Myb/SANT-like DNA-binding domain	15	1	0	0	0	0	0	0	0	0
	PF13359_DDE superfamily endonuclease
family_002426	PF14111_Domain of unknown function (DUF4283)	15	0	0	0	0	0	0	0	0	0
	PF14392_Zinc knuckle
family_000653	PF00270_DEAD/DEAH box helicase	14	3	1	1	3	2	1	1	2	0
	PF00271_Helicase conserved C-terminal domain
family_000154	PF00125_Core histone H2A/H2B/H3/H4	13	7	9	5	3	6	8	3	10	4.4e-05
family_000187	PF03478_Protein of unknown function (DUF295)	13	7	10	6	2	10	2	5	1	4.4e-05
	PF12937_F-box-like
family_002733	PF13359_DDE superfamily endonuclease	13	0	0	0	0	0	0	0	1	0
The gene families were generated by the OrthoMCL analysis. The estimation of gene family size was performed by a CAFÉ calculation with P-value < 0.001.
HSP: H. spontaneum; HVU: H. vulgare; ATA: A. tauschii,; SIT: S. italica; SBI: S. bicolor; ZMA: Z. mays; BDI: B. distachyon; OSA: O. sativa; ATH: A. thaliana

## Sheet: Table S9
Table S9. Significantly contracted gene families in the wild barley genome compared with other plant genomes.
Family No.	Description of conserved function domains	HSP	HVU	ATA	SIT	SBI	ZMA	BDI	OSA	ATH	P value
family_000004	PF00069_Protein kinase domain	36	49	63	35	31	26	27	27	27	0
	PF00954_S-locus glycoprotein family
	PF01453_D-mannose binding lectin
	PF07714_Protein tyrosine kinase
	PF08276_PAN-like domain
family_000026	PF01535_PPR repeat	15	22	31	14	19	11	9	11	31	1.9e-05
	PF12854_PPR repeat
	PF13041_PPR repeat family
	PF13812_Pentatricopeptide repeat domain
family_000031	PF00560_Leucine Rich Repeat	19	24	39	28	15	2	18	7	0	0.000476
	PF00931_NB-ARC domain
	PF13855_Leucine rich repeat
family_000076	PF00560_Leucine Rich Repeat	9	12	32	12	14	2	10	5	0	0.000775
	PF00931_NB-ARC domain
	PF13359_DDE superfamily endonuclease
family_000115	PF00098_Zinc knuckle	0	60	0	3	3	5	3	1	0	0
family_000156	PF13966_zinc-binding in reverse transcriptase	1	60	0	1	0	0	0	1	0	1.9e-05
family_000218	PF06839_GRF zinc finger	0	2	47	0	0	0	1	0	0	0.000221
family_000280	PF00931_NB-ARC domain	6	10	15	2	2	2	2	5	0	0.00032
family_000431	PF00203_Ribosomal protein S19	0	29	1	0	0	4	1	0	0	0.000221
family_000515	PF00560_Leucine Rich Repeat	2	7	13	2	1	1	4	2	0	2e-06
	PF00931_NB-ARC domain
	PF13504_Leucine rich repeat
	PF13855_Leucine rich repeat
family_000548	PF02298_Plastocyanin-like domain	2	6	8	1	2	1	6	5	0	2e-06
family_000558	PF14111_Domain of unknown function (DUF4283)	0	31	0	0	0	0	0	0	0	0.000221
family_000588	PF13966_zinc-binding in reverse transcriptase	0	26	0	3	0	0	1	0	0	0.000221
family_000831	PF00006_ATP synthase alpha/beta family, nucleotide-binding domain PF00306_ATP synthase alpha/beta chain, C terminal domain PF02874_ATP synthase alpha/beta family, beta-barrel domain	0	4	14	2	1	0	1	0	3	0
family_001670	PF00181_Ribosomal Proteins L2, RNA binding domain PF03947_Ribosomal Proteins L2, C-terminal domain	0	5	1	1	2	3	2	1	2	0.000221
family_001772	PF06839_GRF zinc finger	0	9	3	0	0	0	5	0	0	6e-06
family_001822	PF00223_Photosystem I psaA/psaB protein	0	7	2	2	2	0	2	0	2	0.000221
family_002070	PF00069_Protein kinase domain PF00400_WD domain, G-beta repeat	0	4	7	2	1	0	1	1	0	6e-06
family_002966	PF00931_NB-ARC domain PF12799_Leucine Rich repeats (2 copies) PF13855_Leucine rich repeat	1	3	6	1	0	0	0	2	0	0.000631
family_004143	PF14303_No apical meristem-associated C-terminal domain	1	3	7	0	0	0	0	0	0	0.000631
The gene families were generated by the OrthoMCL analysis. The estimation of gene family size was performed by a CAFÉ calculation with P-value < 0.001.

## Sheet: Table S11
Table S11 The Morex reads mapping coverage profiles for genes specific in WB1.
gene	length	sum	average	coverage
WB01_011566_0151366	816	0	0	0
WB01_007100_0139172	639	0	0	0
WB01_009157_0010125	939	0	0	0
WB01_001942_0319415	294	0	0	0
WB01_003928_0396841	645	0	0	0
WB01_000674_0397485	1365	0	0	0
WB01_006505_0222478	648	0	0	0
WB01_008450_0054668	243	0	0	0
WB01_006561_0088941	1919	0	0	0
WB01_012605_0001841	1914	0	0	0
WB01_006356_0338308	1503	0	0	0
WB01_001181_0203490	801	0	0	0
WB01_003298_0185412	256	0	0	0
WB01_000179_0171401	2064	0	0	0
WB01_006814_0105354	596	0	0	0
WB01_009529_0021272	429	0	0	0
WB01_011784_0070021	2867	0	0	0
WB01_000019_0019773	1991	0	0	0
WB01_000871_0855012	2671	0	0	0
WB01_003709_0091832	570	0	0	0
WB01_013766_0001503	1050	0	0	0
WB01_011637_0080288	2851	0	0	0
WB01_008214_0045843	1341	0	0	0
WB01_002257_0104527	858	0	0	0
WB01_006448_0157402	1527	0	0	0
WB01_009176_0119429	1593	0	0	0
WB01_005708_0411160	813	0	0	0
WB01_008406_0466206	981	0	0	0
WB01_002060_0163045	558	0	0	0
WB01_001185_0012337	546	0	0	0
WB01_002500_0073608	795	0	0	0
WB01_006355_0149612	1116	0	0	0
WB01_003992_0351700	913	0	0	0
WB01_008783_0153075	1518	0	0	0
WB01_002070_0156850	570	0	0	0
WB01_004649_0314851	417	0	0	0
WB01_006495_0012237	3254	0	0	0
WB01_002486_0295002	240	0	0	0
WB01_002830_0260785	839	0	0	0
WB01_002476_0374711	1200	0	0	0
WB01_001559_0430038	1182	0	0	0
WB01_002077_0361381	4572	0	0	0
WB01_000988_0248057	1224	0	0	0
WB01_003980_0037875	3510	0	0	0
WB01_006881_0143835	1132	0	0	0
WB01_002730_0040989	1089	0	0	0
WB01_008548_0021296	609	0	0	0
WB01_001895_0033061	985	0	0	0
WB01_002810_1238346	309	0	0	0
WB01_006031_0280309	450	0	0	0
WB01_004955_0268805	618	0	0	0
WB01_002716_0091220	1454	0	0	0
WB01_004933_0213523	468	0	0	0
WB01_002095_0047468	3891	0	0	0
WB01_007136_0045956	495	0	0	0
WB01_004614_0314020	2065	0	0	0
WB01_003854_0105444	965	0	0	0
WB01_002466_0065512	408	0	0	0
WB01_001194_0188545	1408	0	0	0
WB01_002723_0176643	174	0	0	0
WB01_013424_0140727	1933	0	0	0
WB01_000075_0256619	825	0	0	0
WB01_000486_0311853	432	0	0	0
WB01_000180_0168848	688	0	0	0
WB01_004784_0194090	510	0	0	0
WB01_005816_0092944	1546	0	0	0
WB01_004572_0121214	345	0	0	0
WB01_001178_0098491	924	0	0	0
WB01_007122_0219035	3179	0	0	0
WB01_002716_0050443	1513	0	0	0
WB01_000826_0033694	813	0	0	0
WB01_009538_0037436	409	0	0	0
WB01_004949_0022414	312	0	0	0
WB01_011757_0096393	315	0	0	0
WB01_009685_0084308	540	0	0	0
WB01_009176_0126388	768	0	0	0
WB01_008186_0100977	1185	0	0	0
WB01_008451_0026254	1381	0	0	0
WB01_000039_2027804	633	0	0	0
WB01_000718_0240353	562	0	0	0
WB01_010325_0337714	2877	0	0	0
WB01_005500_0027509	2271	0	0	0
WB01_006356_0423483	888	0	0	0
WB01_000119_1219652	408	0	0	0
WB01_005581_0042728	510	0	0	0
WB01_005581_0050358	405	0	0	0
WB01_006039_0244838	387	0	0	0
WB01_000075_0259891	7577	0	0	0
WB01_001846_0449938	291	0	0	0
WB01_002187_0033550	2863	0	0	0
WB01_007547_0004965	909	0	0	0
WB01_003891_0409525	911	0	0	0
WB01_005817_0325455	1231	0	0	0
WB01_008153_0093763	972	0	0	0
WB01_005279_0498181	519	0	0	0
WB01_004649_0310180	720	0	0	0
WB01_006002_0021808	3599	0	0	0
WB01_008507_0069529	1173	0	0	0
WB01_010741_0061108	627	0	0	0
WB01_002913_1589050	558	0	0	0
WB01_006005_0820884	1834	0	0	0
WB01_008184_0013171	2325	0	0	0
WB01_008153_0097849	826	0	0	0
WB01_022232_0014583	1275	0	0	0
WB01_010325_0313429	627	0	0	0
WB01_006116_0030541	1728	0	0	0
WB01_001178_0133088	587	0	0	0
WB01_008406_0368659	831	0	0	0
WB01_001388_0481274	527	0	0	0
WB01_008019_0028996	393	0	0	0
WB01_002190_0199474	2904	0	0	0
WB01_008960_0252795	1170	0	0	0
WB01_017617_0077814	264	0	0	0
WB01_010046_0109156	1216	0	0	0
WB01_001264_0157436	1157	0	0	0
WB01_003166_0203020	6698	201	0.030009	0.0194088
WB01_004973_0130772	5731	199	0.0347234	0.0195428
WB01_004924_0012548	4284	86	0.0200747	0.0200747
WB01_001687_0320367	4644	101	0.0217485	0.0217485
WB01_009353_0025898	3585	101	0.0281729	0.0281729
WB01_021485_0005750	3585	195	0.0543933	0.0287308
WB01_001694_0024964	5190	173	0.0333333	0.0333333
WB01_002905_0106253	2595	88	0.0339114	0.0339114
WB01_001628_0490876	6117	11797	1.92856	0.0340036
WB01_006906_0083044	4810	1606	0.333888	0.0349272
WB01_003327_0281779	2798	603	0.215511	0.0360972
WB01_002124_0095142	5001	202	0.0403919	0.0403919
WB01_010160_0205430	3550	606	0.170704	0.0459155
WB01_007276_0148788	2126	188	0.088429	0.0470367
WB01_000045_0016555	3248	772	0.237685	0.0486453
WB01_006968_0107124	1968	101	0.0513211	0.0513211
WB01_018366_0012591	4873	813	0.166838	0.0519187
WB01_007309_0005472	2219	1588	0.715638	0.0581343
WB01_003807_0331055	4228	14572	3.44655	0.0612583
WB01_007917_0157285	3977	768	0.19311	0.0616042
WB01_006819_0093652	3698	452406	122.338	0.0619254
WB01_000553_0039597	3149	202	0.0641473	0.0641473
WB01_000695_0766351	1849	2959	1.60032	0.0654408
WB01_008034_0033349	4206	272439	64.7739	0.0658583
WB01_006356_0431560	8013	301291	37.6003	0.0661425
WB01_010752_0090051	6218	9419	1.5148	0.0672242
WB01_000635_0626658	1502	101	0.0672437	0.0672437
WB01_012891_0054910	3442	190826	55.4404	0.0676932
WB01_002428_0144022	8385	275209	32.8216	0.0679785
WB01_005406_0067727	1355	176	0.129889	0.0686347
WB01_006683_0076029	3246	47533	14.6436	0.0686999
WB01_006881_0148779	4090	10583	2.58753	0.0687042
WB01_003589_0139866	1213	352	0.29019	0.084089
WB01_000268_0024735	2478	404	0.163035	0.0867635
WB01_010016_0137695	1302	202	0.155146	0.0875576
WB01_005250_0229365	2198	13036	5.93085	0.0941765
WB01_000076_0546504	1140	195	0.171053	0.095614
WB01_007411_0219367	3143	303	0.0964047	0.0964047
WB01_006974_0110741	6882	509711	74.0644	0.097646
WB01_003513_0023207	876	88	0.100457	0.100457
WB01_006506_0091292	3550	341602	96.2259	0.101408
WB01_008699_0185378	1239	352	0.2841	0.101695
WB01_006356_0453059	1010	463	0.458416	0.10297
WB01_005500_0022933	2928	302	0.103142	0.103142
WB01_005433_0056418	8100	25689	3.17148	0.107284
WB01_008445_0241739	2264	110270	48.7058	0.107774
WB01_000378_0012506	4925	267386	54.2916	0.108832
WB01_040301_0018979	2578	2891	1.12141	0.108999
WB01_012623_0026679	4399	28650	6.51284	0.10957
WB01_010069_0138834	6828	1032146	151.164	0.109988
WB01_000378_0018023	883	101	0.114383	0.114383
WB01_000746_2671201	1973	393183	199.282	0.115053
WB01_000119_1222019	1776	1118	0.629505	0.115428
WB01_004368_0035578	756	348	0.460317	0.119048
WB01_000727_0583788	4852	118681	24.4602	0.120363
WB01_001951_0462605	3436	605	0.176077	0.120489
WB01_006443_0055544	3088	377	0.122085	0.122085
WB01_004084_0054979	5656	49951	8.83151	0.122348
WB01_000742_0469213	3631	268780	74.0237	0.12531
WB01_002586_0171123	3765	989	0.262683	0.126959
WB01_003319_0061290	2171	601	0.276831	0.128052
WB01_005944_0102894	779	101	0.129653	0.129653
WB01_006704_0071697	3167	3069	0.969056	0.132933
WB01_011566_0071711	1500	202	0.134667	0.134667
WB01_000057_0073305	1044	1309	1.25383	0.135057
WB01_006356_0398529	13058	908620	69.5834	0.136391
WB01_017617_0092648	1614	302	0.187113	0.142503
WB01_001945_2103917	680	189	0.277941	0.148529
WB01_014110_0070731	669	101	0.150972	0.150972
WB01_009324_0026064	4711	251977	53.4869	0.154956
WB01_010325_0187448	3534	1098003	310.697	0.15648
WB01_012460_0112439	2853	33566	11.7652	0.162636
WB01_002691_0306875	600	98	0.163333	0.163333
WB01_004605_0089750	7197	134588	18.7006	0.165902
WB01_008514_0027068	3117	69740	22.3741	0.166506
WB01_008190_0037526	1973	692	0.350735	0.166751
WB01_006693_0004683	1946	79502	40.8541	0.167523
WB01_001408_0664144	3617	74364	20.5596	0.171966
WB01_002982_0141170	2416	23539	9.74296	0.173427
WB01_011075_0028089	1584	4538	2.8649	0.173611
WB01_003854_0097123	2719	13865	5.0993	0.176903
WB01_001359_0374526	5667	1409266	248.679	0.179813
WB01_005301_0038507	5192	2174879	418.89	0.1901
WB01_011784_0062109	6927	300177	43.3343	0.198354
WB01_004768_0112981	2331	1674	0.718147	0.199485
WB01_011745_0035794	23621	3042191	128.792	0.200923
WB01_004768_0098152	3128	453013	144.825	0.205563
WB01_004458_0325219	2565	2718	1.05965	0.205848
WB01_004630_0273509	1588	3987	2.51071	0.207179
WB01_003309_1512438	8302	256656	30.915	0.213804
WB01_006589_0413210	3464	981601	283.372	0.217667
WB01_006617_0102605	2241	20475	9.13655	0.220437
WB01_001264_0152058	474	201	0.424051	0.221519
WB01_003809_0270241	1554	24395	15.6982	0.222651
WB01_005253_0112666	885	202	0.228249	0.223729
WB01_002698_0807004	2676	606	0.226457	0.225336
WB01_000247_0852629	1092	696	0.637363	0.228022
WB01_001180_1196548	1724	59632	34.5893	0.229118
WB01_009487_0005546	2427	19801	8.15863	0.229913
WB01_008830_0029072	642	705	1.09813	0.232087
WB01_000226_0508337	1693	493	0.291199	0.233314
WB01_000725_0992677	714	294	0.411765	0.233894
WB01_018032_0014004	978	23750	24.2843	0.238241
WB01_012787_0014824	1627	114557	70.41	0.243393
WB01_002441_0056986	5193	770104	148.297	0.244945
WB01_002733_0053097	32956	31590332	958.561	0.246298
WB01_008205_0082404	2149	13931	6.48255	0.246626
WB01_013862_0085318	2663	38922	14.6158	0.248216
WB01_002341_0170333	1351	287488	212.796	0.251665
WB01_005816_0117560	15663	3759921	240.051	0.254102
WB01_002903_0538164	1482	378	0.255061	0.255061
WB01_007154_0125826	14091	1514012	107.445	0.255979
WB01_018366_0007296	2041	606	0.296913	0.260657
WB01_010560_0142772	745	13768	18.4805	0.26443
WB01_005268_0773935	10292	8925470	867.224	0.267489
WB01_012738_0022226	1584	3930	2.48106	0.270202
WB01_009606_0116669	570	710	1.24561	0.27193
WB01_006488_0073998	5454	76072	13.9479	0.279245
WB01_004458_0353352	2565	2724	1.06199	0.279922
WB01_005817_0448022	1951	3230	1.65556	0.282419
WB01_004955_0273728	6470	2024717	312.939	0.293663
WB01_007547_0027253	1651	995	0.602665	0.30103
WB01_007720_0009071	5910	3554705	601.473	0.30203
WB01_010184_0003292	300	528	1.76	0.306667
WB01_009123_0031895	1128	2118	1.87766	0.306738
WB01_011970_0039411	15699	15608108	994.21	0.312822
WB01_003797_0001419	585	2201	3.76239	0.316239
WB01_009571_0151117	606	201	0.331683	0.323432
WB01_016024_0017172	4568	2563249	561.132	0.325963
WB01_003574_0579960	2034	1852	0.910521	0.331367
WB01_005680_0056015	9208	333830	36.2543	0.331451
WB01_002522_0295903	467	4956	10.6124	0.342612
WB01_015946_0033270	1727	422640	244.725	0.343949
WB01_000988_0259391	1020	13822	13.551	0.344118
WB01_010069_0020469	4420	1736133	392.79	0.349321
WB01_000734_0656130	294	185	0.629252	0.35034
WB01_000475_1695142	799	404	0.505632	0.350438
WB01_009273_0008704	12606	8993756	713.45	0.368158
WB01_006710_0236430	3966	414714	104.567	0.370146
WB01_000200_0329360	2529	93602	37.0115	0.372875
WB01_008448_0042143	21828	16465621	754.335	0.378688
WB01_002390_0222431	821	20386	24.8307	0.381242
WB01_003838_0649164	722	303	0.419668	0.382271
WB01_002595_0004164	2726	5455	2.0011	0.382979
WB01_033096_0013534	5937	109379	18.4233	0.385211
WB01_001402_0772602	489	14079	28.7914	0.388548
WB01_010677_0014825	86092	65309235	758.598	0.391523
WB01_000102_0615428	477	2488	5.21593	0.392034
WB01_006544_0160441	1269	2017	1.58944	0.397163
WB01_003321_0199041	948	9668	10.1983	0.402954
WB01_001320_0525912	1331	6030	4.53043	0.410969
WB01_003357_0049692	5779	215238	37.2449	0.418585
WB01_009178_0114777	3861	97878	25.3504	0.420357
WB01_006906_0094623	10054	5615173	558.501	0.423911
WB01_010758_0052601	15456	25852486	1672.65	0.426048
WB01_005433_0065104	1255	338711	269.889	0.427092
WB01_004107_0227987	1041	3124	3.00096	0.432277
WB01_005581_0037545	1499	77801	51.9019	0.432955
WB01_003044_0701738	4663	897005	192.367	0.433626
WB01_005279_0139047	5566	254679	45.7562	0.43604
WB01_001587_0325301	618	34937	56.5324	0.443366
WB01_008498_0209354	9965	3921793	393.557	0.443552
WB01_004920_0230868	4532	9390674	2072.08	0.449912
WB01_002500_0066394	3327	672579	202.158	0.464382
WB01_006280_0119727	16633	1029928	61.9208	0.469308
WB01_004922_0133412	3915	2038402	520.665	0.471009
WB01_007354_0124804	9118	1292936	141.8	0.479491
WB01_003077_0036525	2411	1562416	648.036	0.481543
WB01_001292_0147902	537	934	1.73929	0.484171
WB01_011584_0020153	2025	199728	98.6311	0.498272
WB01_004514_0131097	1944	99924	51.4012	0.506687
WB01_011055_0025357	5476	1837288	335.516	0.507852
WB01_002720_0035741	1572	66118	42.0598	0.510178
WB01_006738_0145290	3995	138678	34.7129	0.519149
WB01_003662_0176271	668	278419	416.795	0.525449
WB01_004234_0011637	3280	761720	232.232	0.535671
WB01_009244_0013298	934	7256	7.76874	0.544968
WB01_000125_0057191	1085	863	0.795392	0.548387
WB01_004875_0372114	543	2217	4.08287	0.552486
WB01_005817_0376860	964	71754	74.4336	0.552905
WB01_004918_0386594	1673	67279	40.2146	0.565451
WB01_002586_0192842	11551	5261334	455.487	0.566012
WB01_012622_0062994	8908	475522	53.3815	0.567467
WB01_006139_0113146	846	201394	238.054	0.599291
WB01_005751_0059120	627	762	1.21531	0.601276
WB01_002144_0565657	1719	1717	0.998837	0.604421
WB01_009235_0020708	579	9022	15.582	0.604491
WB01_004061_0028272	10419	641518	61.5719	0.60572
WB01_006331_0052178	5499	1312097	238.606	0.614839
WB01_001003_0241363	916	3223	3.51856	0.618996
WB01_000822_0382210	2865	3544100	1237.03	0.624433
WB01_004784_0159284	24134	52333299	2168.45	0.624596
WB01_008756_0077729	803	7781	9.68991	0.627646
WB01_005584_0045235	735	3734	5.08027	0.634014
WB01_007354_0144223	20122	33013558	1640.67	0.6394
WB01_007514_0154075	3390	978651	288.688	0.677581
WB01_000017_0367911	1712	29902	17.4661	0.681659
WB01_000430_0083246	1571	11459	7.29408	0.685551
WB01_006317_0058109	1969	292506	148.556	0.687659
WB01_006642_0191214	41489	16770450	404.214	0.689219
WB01_004786_0042240	1878	3739	1.99095	0.691161
WB01_006460_0528918	198	3059	15.4495	0.69697
WB01_000488_0003812	3887	222392	57.2143	0.697453
WB01_000245_1728756	1542	140642	91.2075	0.697795
WB01_003151_0267918	309	13633	44.1197	0.702265
WB01_011316_0088952	318	7918	24.8994	0.716981
WB01_002077_0038533	4132	1937772	468.967	0.724347
WB01_009529_0023396	882	24584	27.873	0.735828
WB01_009750_0053181	390	5854	15.0103	0.735897
WB01_004297_0471256	834	339380	406.93	0.736211
WB01_008144_0350053	164123	433142148	2639.13	0.739689
WB01_006445_0044933	1494	80418	53.8273	0.741633
WB01_000430_0084819	561	3996	7.12299	0.743316
WB01_004872_0426840	1713	355794	207.702	0.745476
WB01_005330_0018688	1408	8521	6.05185	0.746449
WB01_000831_0106932	1386	6016	4.34055	0.748918
WB01_000141_0405120	468	4816	10.2906	0.75
WB01_000119_1186739	6779	17989945	2653.78	0.761174
WB01_010358_0056167	1201	3333	2.77519	0.781016
WB01_003762_0386461	1640	57591	35.1165	0.786585
WB01_002991_0331611	3097	3495485	1128.67	0.786891
WB01_008744_0022030	3219	785288	243.954	0.789065
WB01_003258_0147414	1472	103305	70.18	0.789402
WB01_011870_0081050	525	703917	1340.79	0.792381
WB01_006102_0836793	81023	36000937	444.33	0.797613
WB01_000391_0157753	1416	79817	56.3679	0.80226
WB01_010263_0159863	48828	133210043	2728.15	0.802265
WB01_000528_0161313	999	80103	80.1832	0.804805
WB01_000042_0520685	1527	40293	26.387	0.807466
WB01_005738_0104771	161703	760159645	4700.96	0.825297
WB01_005411_0000132	13622	47667556	3499.31	0.840038
WB01_002721_0160746	5283	2674128	506.176	0.851978
WB01_000767_0230886	5646	4042535	716	0.853348
WB01_009750_0069852	369	5661	15.3415	0.853659
WB01_004742_0046307	669	1404	2.09865	0.857997
WB01_014540_0020186	1089	126924	116.551	0.863177
WB01_006169_0329867	2228	2034396	913.104	0.863555
WB01_000692_0201752	1107	39773	35.9286	0.865402
WB01_006727_0029938	10108	3397481	336.118	0.874357
WB01_007454_0334057	2560	572641	223.688	0.883984
WB01_004483_0132221	2076	23332	11.2389	0.885838
WB01_002818_0216616	354	3006	8.49153	0.889831
WB01_004194_0732393	6745	6099744	904.336	0.893699
WB01_004488_0057100	692	64090	92.6156	0.895954
WB01_016504_0028857	3220	157639	48.9562	0.9
WB01_004742_0029662	971	613605	631.931	0.900103
WB01_014736_0013610	1335	68165	51.0599	0.905618
WB01_000480_0131845	636	17231	27.0928	0.907233
WB01_004964_0372424	3852	495277	128.577	0.907321
WB01_005832_0851138	585	2877	4.91795	0.907692
WB01_001314_0291766	1263	59738	47.2985	0.908947
WB01_007688_0275611	1852	80495	43.4638	0.911987
WB01_001621_0356670	1239	3691	2.97902	0.914447
WB01_003668_0307228	761	3196	4.19974	0.914586
WB01_004275_0424720	1477	61255	41.4726	0.915369
WB01_006460_0438217	321	6759	21.0561	0.915888
WB01_007024_0010429	2079	63356	30.4743	0.916306
WB01_012632_0037318	1407	4122	2.92964	0.920398
WB01_001285_0582987	7934	5352059	674.573	0.923242
WB01_004872_0372904	387	1194	3.08527	0.925065
WB01_000813_1167458	15452	7904503	511.552	0.925382
WB01_001003_0430536	3102	429562	138.479	0.928111
WB01_009750_0113510	399	3163	7.92732	0.929825
WB01_002919_0099267	2333	816918	350.158	0.933133
WB01_013119_0056983	549	4320	7.86885	0.939891
WB01_000040_0147331	3544	12850	3.62585	0.941309
WB01_005470_0022997	837	9137	10.9164	0.942652
WB01_004742_0041606	1193	5409	4.53395	0.94803
WB01_008442_0023135	16297	70369007	4317.91	0.955145
WB01_003683_0263022	6308	4616055	731.778	0.961636
WB01_005382_0094274	2176	1113697	511.809	0.962316
WB01_009197_0051116	6707	1887630	281.442	0.962726
WB01_006267_0250111	2294	108831	47.4416	0.963819
WB01_007327_0133296	3173	21372	6.73558	0.965332
WB01_002860_0263638	19815	8213107	414.489	0.965985
WB01_005407_0109903	1065	5874	5.51549	0.966197
WB01_000514_1981742	44212	185049258	4185.5	0.966728
WB01_000049_0668653	33389	134619342	4031.85	0.967744
WB01_001790_0119202	4032	995943	247.01	0.968998
WB01_003115_0236992	81327	510933846	6282.46	0.969764
WB01_007745_0206422	61346	17375708	283.241	0.970984
WB01_002062_0249616	522	6066	11.6207	0.97318
WB01_009651_0059007	55975	229481872	4099.72	0.973738
WB01_006801_0080179	2971	52325	17.6119	0.973746
WB01_005567_0150862	726	8461	11.6543	0.976584
WB01_004563_0236877	87469	508284588	5811.03	0.977638
WB01_000329_0005149	4033	43601	10.8111	0.979172
WB01_004088_0380557	540	2199	4.07222	0.97963
WB01_001279_0777701	2262	212875	94.1092	0.979664
WB01_010811_0134862	1673	779801	466.109	0.980873
WB01_010461_0199775	13149	67881082	5162.45	0.98228
WB01_001824_0010987	228	8130	35.6579	0.982456
WB01_006373_0850645	2472	55293	22.3677	0.983819
WB01_002626_0208843	66340	42704625	643.724	0.984383
WB01_002770_0013856	8105	4872124	601.126	0.985688
WB01_002244_0904998	31823	7284939	228.921	0.985859
WB01_001410_0133826	723	13166	18.2102	0.990318
WB01_006041_0397247	902	14922	16.5432	0.991131
WB01_000478_0022319	691	134300	194.356	0.991317
WB01_006342_0173588	57372	313535762	5464.96	0.991407
WB01_000773_0777421	8561	3060246	357.464	0.99159
WB01_001346_0230466	9194	551904	60.0287	0.991951
WB01_017246_0019158	4901	5483095	1118.77	0.992042
WB01_001341_0498533	9271	1571079	169.462	0.993205
WB01_002589_0033280	3598	92474	25.7015	0.994163
WB01_005507_0227717	1260	68298	54.2048	0.994444
WB01_017144_0083523	2847	114394	40.1805	0.996839
WB01_001293_0515925	5014	138426	27.6079	0.997008
WB01_010391_0161037	1140	6950	6.09649	0.997368
WB01_001955_0154929	2173	1643481	756.319	0.998159
WB01_011964_0044957	1638	32132	19.6166	0.998168
WB01_006738_0086716	3396	42595	12.5427	0.998233
WB01_000291_0021845	6763	217976	32.2307	0.998374
WB01_007507_0017602	681	48950	71.8796	0.998532
WB01_002165_0291749	3554	1968437	553.865	0.998593
WB01_001293_0469099	801	5411	6.75531	0.998752
WB01_006983_0127733	1049	2067514	1970.94	0.999047
WB01_004131_0023242	1134	33699	29.7169	0.999118
WB01_002305_0030700	2647	24070	9.09331	0.999244
WB01_005221_1236056	1731	24485	14.145	0.999422
WB01_003716_0153067	2044	18151	8.88014	0.999511
WB01_005143_0684351	2291	16471	7.18944	0.999564
WB01_000283_0692056	9079	3733145	411.185	0.99989
WB01_002448_1719424	13562	2499615	184.31	0.999926
WB01_001511_0048048	10548	32334355	3065.45	1
WB01_007547_0343636	885	13091	14.7921	1
WB01_005860_0098621	1498	73715	49.2089	1
WB01_000329_0014802	3319	225534	67.9524	1
WB01_006616_0024714	609	8953	14.7011	1
WB01_011549_0076365	363	77784	214.281	1
WB01_001414_0183175	939	118283	125.967	1
WB01_006956_0715673	811	152385	187.898	1
WB01_006774_0523410	960	17748	18.4875	1
WB01_002694_0157297	2190	47735	21.7968	1
WB01_007345_0025386	624	842804	1350.65	1
WB01_002342_0212336	1083	960370	886.768	1
WB01_000419_0260802	1725	56497	32.7519	1
WB01_009200_0103496	2894	71922	24.8521	1
WB01_000805_2739474	651	31846	48.9186	1
WB01_007238_0237233	1185	18488	15.6017	1
WB01_001320_0156865	1610	45827	28.464	1
WB01_000805_2755851	4412	320679	72.6834	1
WB01_003091_0833038	2840	462982	163.022	1
WB01_002082_0378875	2347	329591	140.431	1
WB01_001925_0276210	3103	243184	78.3706	1
WB01_003955_0024486	635	382295	602.039	1
WB01_001300_0203431	1124	1012011	900.366	1
WB01_003531_0011214	636	376128	591.396	1
WB01_008468_0038535	602	53418	88.7342	1
WB01_004542_0366760	4852	754543	155.512	1
WB01_006750_0020057	1646	300305	182.445	1
WB01_001973_0392848	2496	212658	85.1995	1
WB01_000547_2529579	452	167007	369.485	1
WB01_014385_0064823	1399	130756	93.4639	1
WB01_000507_0082375	1378	34427	24.9833	1
WB01_007975_0157998	645	28513	44.2062	1
WB01_005268_0039111	330	23324	70.6788	1
WB01_002649_0076249	597	8071	13.5193	1
WB01_005268_0059495	330	10122	30.6727	1
WB01_007981_0241698	3599	84489	23.4757	1
WB01_008268_0123693	2279	1365422	599.132	1
WB01_003852_0274600	2500	253502	101.401	1
WB01_002919_0028906	394	12086	30.6751	1
WB01_000791_0295617	1905	19506	10.2394	1
WB01_000608_0429464	522	24890	47.682	1
WB01_000094_0558707	480	11017	22.9521	1
WB01_017787_0029119	423	5405	12.7778	1
WB01_004536_0121609	1575	447557	284.163	1
WB01_004907_0005351	768	35398	46.0911	1
WB01_004686_0406053	2471	2304101	932.457	1
WB01_006076_0056630	2860	71618	25.0413	1
WB01_003572_0111357	357	936	2.62185	1
WB01_000433_0121815	2338	53999	23.0962	1
WB01_006688_0016489	6510	31439712	4829.45	1
WB01_005622_0104451	4207	3240407	770.242	1
WB01_002062_0055470	690	17859	25.8826	1
WB01_004423_0108328	709	35491	50.0578	1
WB01_009130_0172747	495	112920	228.121	1
WB01_003150_0105311	1809	383583	212.041	1
WB01_001258_0026832	516	13919	26.9748	1
WB01_004275_0272096	1038	103169	99.3921	1
WB01_002581_0252420	399	13074	32.7669	1
WB01_008042_0032889	786	85487	108.762	1
*285 high-confidence specific genes (in red) in WB1 genome

## Sheet: Table S12
Table S12. The WB1 reads mapping coverage profiles for genes specific in Morex.
gene	length	sum	average	coverage
HORVU5Hr1G013200	1005	0	0	0
HORVU5Hr1G007730	6954	0	0	0
HORVU5Hr1G033620	7800	0	0	0
HORVU6Hr1G011380	815	0	0	0
HORVU2Hr1G093100	1303	0	0	0
HORVU5Hr1G048710	218	0	0	0
HORVU1Hr1G012080	156	0	0	0
HORVU7Hr1G017480	386	0	0	0
HORVU7Hr1G007620	3799	0	0	0
HORVU0Hr1G003200	774	0	0	0
HORVU7Hr1G029840	2318	0	0	0
HORVU7Hr1G118450	2048	0	0	0
HORVU2Hr1G104020	327	0	0	0
HORVU1Hr1G001690	1885	0	0	0
HORVU1Hr1G001610	2093	0	0	0
HORVU2Hr1G020470	389	0	0	0
HORVU0Hr1G030130	759	0	0	0
HORVU7Hr1G119100	2701	0	0	0
HORVU4Hr1G084210	2282	0	0	0
HORVU5Hr1G023650	1006	0	0	0
HORVU6Hr1G001330	476	0	0	0
HORVU7Hr1G120780	1071	0	0	0
HORVU5Hr1G122540	883	0	0	0
HORVU5Hr1G019670	1790	0	0	0
HORVU5Hr1G001080	2730	0	0	0
HORVU5Hr1G060670	304	0	0	0
HORVU2Hr1G000480	1796	0	0	0
HORVU5Hr1G032240	555	0	0	0
HORVU2Hr1G082520	1831	0	0	0
HORVU5Hr1G087040	4234	0	0	0
HORVU0Hr1G012570	383	0	0	0
HORVU7Hr1G020890	488	0	0	0
HORVU5Hr1G122620	4790	0	0	0
HORVU5Hr1G122310	3005	0	0	0
HORVU1Hr1G079250	1217	0	0	0
HORVU0Hr1G031210	1655	0	0	0
HORVU2Hr1G044850	925	0	0	0
HORVU7Hr1G043220	604	0	0	0
HORVU0Hr1G040500	1708	0	0	0
HORVU0Hr1G014840	2831	0	0	0
HORVU3Hr1G006080	221	0	0	0
HORVU5Hr1G048720	1360	0	0	0
HORVU7Hr1G009550	690	0	0	0
HORVU5Hr1G041570	1353	0	0	0
HORVU5Hr1G052970	6627	0	0	0
HORVU5Hr1G122700	626	0	0	0
HORVU1Hr1G094400	3585	0	0	0
HORVU2Hr1G080990	788	0	0	0
HORVU2Hr1G103340	2142	0	0	0
HORVU1Hr1G007810	4193	0	0	0
HORVU5Hr1G039980	1933	0	0	0
HORVU1Hr1G089620	2357	0	0	0
HORVU5Hr1G040650	461	0	0	0
HORVU5Hr1G076300	2103	0	0	0
HORVU0Hr1G023050	492	0	0	0
HORVU5Hr1G122550	998	0	0	0
HORVU7Hr1G031560	589	0	0	0
HORVU5Hr1G045880	883	0	0	0
HORVU5Hr1G060020	716	0	0	0
HORVU6Hr1G039460	1657	0	0	0
HORVU2Hr1G126760	326	0	0	0
HORVU3Hr1G108170	1014	0	0	0
HORVU5Hr1G032250	798	0	0	0
HORVU2Hr1G122100	230	0	0	0
HORVU5Hr1G051590	383	0	0	0
HORVU6Hr1G074560	6284	0	0	0
HORVU6Hr1G002460	2831	0	0	0
HORVU5Hr1G093800	2086	0	0	0
HORVU6Hr1G090630	1684	0	0	0
HORVU5Hr1G121710	852	0	0	0
HORVU2Hr1G127260	1704	0	0	0
HORVU7Hr1G020900	2180	0	0	0
HORVU5Hr1G052980	2115	0	0	0
HORVU3Hr1G110230	5447	0	0	0
HORVU5Hr1G122440	1353	0	0	0
HORVU5Hr1G056360	5416	0	0	0
HORVU5Hr1G039990	1502	0	0	0
HORVU3Hr1G067180	3146	0	0	0
HORVU4Hr1G056260	1954	0	0	0
HORVU6Hr1G084930	4690	0	0	0
HORVU1Hr1G011720	4882	0	0	0
HORVU2Hr1G078210	6094	0	0	0
HORVU2Hr1G012550	1662	0	0	0
HORVU0Hr1G018390	3939	0	0	0
HORVU7Hr1G055790	1981	0	0	0
HORVU6Hr1G084040	715	0	0	0
HORVU5Hr1G117040	3050	0	0	0
HORVU5Hr1G055480	998	0	0	0
HORVU1Hr1G006980	570	0	0	0
HORVU7Hr1G006680	479	0	0	0
HORVU7Hr1G094540	1838	0	0	0
HORVU2Hr1G008770	929	0	0	0
HORVU3Hr1G111310	888	0	0	0
HORVU4Hr1G001500	1535	0	0	0
HORVU1Hr1G004750	5106	0	0	0
HORVU1Hr1G091220	2122	0	0	0
HORVU5Hr1G106070	1063	0	0	0
HORVU5Hr1G032220	306	0	0	0
HORVU2Hr1G102280	2484	0	0	0
HORVU2Hr1G102240	1118	0	0	0
HORVU5Hr1G000910	2810	0	0	0
HORVU6Hr1G001160	5815	0	0	0
HORVU1Hr1G006130	871	0	0	0
HORVU4Hr1G073140	2544	0	0	0
HORVU6Hr1G012210	673	0	0	0
HORVU5Hr1G093810	225	0	0	0
HORVU1Hr1G007790	2051	0	0	0
HORVU7Hr1G121570	1102	0	0	0
HORVU1Hr1G004560	544	0	0	0
HORVU4Hr1G016750	472	0	0	0
HORVU5Hr1G087410	1162	0	0	0
HORVU5Hr1G117510	3239	0	0	0
HORVU5Hr1G007720	873	0	0	0
HORVU1Hr1G089520	487	0	0	0
HORVU4Hr1G003700	3142	0	0	0
HORVU3Hr1G097190	269	0	0	0
HORVU3Hr1G006060	3141	0	0	0
HORVU5Hr1G033610	6571	0	0	0
HORVU5Hr1G052990	1149	0	0	0
HORVU6Hr1G001280	5436	0	0	0
HORVU5Hr1G122720	360	0	0	0
HORVU4Hr1G034980	557	0	0	0
HORVU7Hr1G102660	621	0	0	0
HORVU1Hr1G094420	1611	0	0	0
HORVU3Hr1G100460	4001	0	0	0
HORVU2Hr1G080620	399	0	0	0
HORVU3Hr1G004950	2392	0	0	0
HORVU1Hr1G004060	4270	0	0	0
HORVU2Hr1G101710	3993	0	0	0
HORVU3Hr1G089600	205	0	0	0
HORVU6Hr1G010140	1812	0	0	0
HORVU0Hr1G011440	1220	0	0	0
HORVU2Hr1G089080	464	0	0	0
HORVU0Hr1G000230	570	0	0	0
HORVU3Hr1G017270	723	0	0	0
HORVU5Hr1G122530	1461	0	0	0
HORVU5Hr1G019660	1201	0	0	0
HORVU5Hr1G060970	1442	0	0	0
HORVU5Hr1G060660	1378	0	0	0
HORVU1Hr1G091270	603	0	0	0
HORVU5Hr1G069930	173	0	0	0
HORVU5Hr1G032270	356	0	0	0
HORVU4Hr1G043960	1600	0	0	0
HORVU5Hr1G083070	959	0	0	0
HORVU6Hr1G091530	1121	0	0	0
HORVU7Hr1G115020	186	0	0	0
HORVU7Hr1G009190	1260	0	0	0
HORVU5Hr1G012860	1797	0	0	0
HORVU0Hr1G006120	1964	0	0	0
HORVU1Hr1G007720	2030	0	0	0
HORVU0Hr1G025420	491	0	0	0
HORVU6Hr1G008620	7278	749	0.102913	0.0237703
HORVU7Hr1G023320	12148	4350	0.358084	0.0330919
HORVU1Hr1G079680	6424	2700	0.420299	0.0358032
HORVU0Hr1G024070	5100	17533	3.43784	0.0411765
HORVU6Hr1G008550	8796	1647	0.187244	0.042292
HORVU6Hr1G001310	3446	150	0.0435287	0.0435287
HORVU2Hr1G103350	8129	1499	0.184402	0.0455161
HORVU5Hr1G001000	3230	148	0.0458204	0.0458204
HORVU0Hr1G024050	4611	21222	4.60247	0.0479289
HORVU7Hr1G006980	5320	300	0.056391	0.056391
HORVU7Hr1G111580	2590	150	0.0579151	0.0579151
HORVU2Hr1G006160	4105	7013	1.7084	0.0630938
HORVU3Hr1G100390	2268	150	0.0661376	0.0661376
HORVU7Hr1G007520	4899	53638	10.9488	0.0667483
HORVU3Hr1G100470	4692	892	0.190111	0.0671355
HORVU1Hr1G011860	7082	18867	2.66408	0.0711663
HORVU5Hr1G116980	2932	450	0.153479	0.0716235
HORVU2Hr1G117110	4001	297	0.0742314	0.0742314
HORVU7Hr1G111960	4109	587	0.142857	0.0761743
HORVU7Hr1G030410	1783	150	0.0841279	0.0841279
HORVU3Hr1G006040	5199	26978	5.18907	0.084247
HORVU1Hr1G011650	4778	5231	1.09481	0.0906237
HORVU7Hr1G111430	8144	7648	0.939096	0.0924607
HORVU6Hr1G091460	1581	300	0.189753	0.0999367
HORVU1Hr1G011730	7087	195341	27.5633	0.107239
HORVU5Hr1G103240	1468	1260	0.858311	0.108311
HORVU7Hr1G023530	12161	284466	23.3917	0.114464
HORVU5Hr1G005000	1396	2607	1.86748	0.116762
HORVU2Hr1G020540	5196	6795	1.30774	0.119323
HORVU5Hr1G001060	9816	235179	23.9587	0.120925
HORVU6Hr1G010150	1227	150	0.122249	0.122249
HORVU0Hr1G027450	1216	150	0.123355	0.123355
HORVU5Hr1G121660	3052	4349	1.42497	0.125819
HORVU4Hr1G089610	3956	3266	0.825581	0.126643
HORVU3Hr1G006050	1256	3296	2.6242	0.132166
HORVU3Hr1G004100	7707	474400	61.5544	0.1413
HORVU1Hr1G082090	5936	183579	30.9264	0.142857
HORVU5Hr1G058370	1488	9678	6.50403	0.148522
HORVU6Hr1G013400	17309	968424	55.9492	0.150442
HORVU2Hr1G095150	3418	9000	2.63312	0.150673
HORVU5Hr1G005650	5912	4642	0.785183	0.152402
HORVU1Hr1G079240	3742	20188	5.39498	0.15473
HORVU7Hr1G117670	984	750	0.762195	0.167683
HORVU6Hr1G087860	2636	3991	1.51404	0.173748
HORVU7Hr1G086120	4037	8280	2.05103	0.174139
HORVU7Hr1G120020	8284	943193	113.857	0.174915
HORVU1Hr1G000160	1109	3535	3.18756	0.177638
HORVU1Hr1G007830	3092	420776	136.085	0.183053
HORVU0Hr1G006130	1810	1050	0.58011	0.188398
HORVU1Hr1G085790	6068	101355	16.7032	0.18853
HORVU2Hr1G007800	16107	180686	11.2179	0.193022
HORVU5Hr1G032130	1147	51004	44.4673	0.193548
HORVU3Hr1G108250	752	148	0.196809	0.196809
HORVU5Hr1G005530	1441	600	0.416378	0.198473
HORVU7Hr1G117110	1352	7275	5.38092	0.198964
HORVU5Hr1G112010	2013	206305	102.486	0.203179
HORVU5Hr1G074640	1316	2550	1.93769	0.208207
HORVU2Hr1G118490	1049	5336	5.08675	0.20877
HORVU7Hr1G119900	2115	34685	16.3995	0.209456
HORVU5Hr1G041590	14936	732371	49.0339	0.210833
HORVU5Hr1G063170	11243	59772	5.31637	0.213555
HORVU5Hr1G003300	1760	8365	4.75284	0.220455
HORVU6Hr1G071030	3232	39851	12.3301	0.220606
HORVU2Hr1G014600	1472	10338	7.0231	0.222147
HORVU5Hr1G060930	3962	10466	2.6416	0.226906
HORVU0Hr1G006450	7226	40635	5.62344	0.23028
HORVU4Hr1G053280	1323	448	0.338624	0.235828
HORVU5Hr1G089880	1393	750	0.538406	0.240488
HORVU5Hr1G012030	2548	1200	0.470958	0.241758
HORVU6Hr1G011350	29420	3972487	135.027	0.250612
HORVU4Hr1G089480	1640	1645	1.00305	0.251829
HORVU5Hr1G024640	2461	1200	0.487607	0.252336
HORVU0Hr1G029520	2792	5672	2.03152	0.255372
HORVU1Hr1G011660	11678	2630606	225.262	0.261603
HORVU5Hr1G121700	5761	441630	76.6586	0.266447
HORVU6Hr1G087410	2515	30879	12.2779	0.271968
HORVU6Hr1G008580	6777	513129	75.7162	0.275491
HORVU2Hr1G103190	528	150	0.284091	0.284091
HORVU2Hr1G118450	4592	48201	10.4967	0.285279
HORVU3Hr1G002350	2038	1933	0.948479	0.2895
HORVU2Hr1G042790	6595	26460	4.01213	0.29022
HORVU5Hr1G106030	7180	229292	31.9348	0.295265
HORVU5Hr1G001020	31257	13893808	444.502	0.300061
HORVU5Hr1G022150	559	600	1.07335	0.300537
HORVU1Hr1G003010	8430	31022	3.67995	0.300949
HORVU1Hr1G001600	1671	2985	1.78636	0.302214
HORVU2Hr1G003130	8850	1662190	187.818	0.302486
HORVU2Hr1G034000	468	300	0.641026	0.320513
HORVU0Hr1G018590	1667	7950	4.76905	0.328734
HORVU4Hr1G002310	3261	111374	34.1533	0.328734
HORVU7Hr1G029040	5113	370002	72.365	0.336202
HORVU0Hr1G015130	1063	1634	1.53716	0.337723
HORVU3Hr1G001940	1724	324366	188.147	0.341647
HORVU5Hr1G087420	2821	46677	16.5463	0.349876
HORVU2Hr1G111570	1677	35898	21.4061	0.3548
HORVU3Hr1G115660	6982	307875	44.0955	0.359066
HORVU2Hr1G090410	6669	112610	16.8856	0.359124
HORVU5Hr1G056120	21102	578023	27.3919	0.376599
HORVU2Hr1G127270	8973	1824194	203.298	0.376686
HORVU7Hr1G028970	21810	10410939	477.347	0.393122
HORVU3Hr1G028100	823	1050	1.27582	0.394897
HORVU2Hr1G001190	35772	9913440	277.128	0.404478
HORVU2Hr1G082010	2876	76795	26.702	0.412031
HORVU2Hr1G008990	531	2228	4.19586	0.418079
HORVU2Hr1G090140	437	750	1.71625	0.418764
HORVU7Hr1G040620	1224	1500	1.22549	0.422386
HORVU5Hr1G073750	2970	6570	2.21212	0.423232
HORVU1Hr1G046260	3136	21515	6.86065	0.423788
HORVU7Hr1G011340	3331	136392	40.9463	0.432002
HORVU0Hr1G012870	1601	13332	8.3273	0.434104
HORVU2Hr1G001460	603	11457	19	0.437811
HORVU4Hr1G045300	5043	3678001	729.328	0.441206
HORVU0Hr1G005540	11052	13450214	1216.99	0.443721
HORVU0Hr1G010220	1861	8399	4.51316	0.446534
HORVU2Hr1G028200	391	600	1.53453	0.44757
HORVU2Hr1G052360	506	7183	14.1957	0.448617
HORVU2Hr1G097540	448	2100	4.6875	0.448661
HORVU4Hr1G052770	521	1350	2.59117	0.452975
HORVU2Hr1G051380	387	2817	7.27907	0.45478
HORVU7Hr1G000710	2302	56979	24.752	0.459166
HORVU5Hr1G082070	17449	178308	10.2188	0.462949
HORVU2Hr1G037040	2228	79146	35.5233	0.470377
HORVU2Hr1G062890	536	7888	14.7164	0.472015
HORVU2Hr1G126720	1902	47150	24.7897	0.47266
HORVU6Hr1G077930	1821	34645	19.0253	0.472817
HORVU2Hr1G032370	561	9516	16.9626	0.479501
HORVU2Hr1G021430	1178	14550	12.3514	0.481324
HORVU2Hr1G021550	548	6150	11.2226	0.483577
HORVU2Hr1G115060	539	7778	14.4304	0.486085
HORVU1Hr1G007840	4556	1271621	279.109	0.488367
HORVU2Hr1G080040	866	25826	29.8222	0.488453
HORVU4Hr1G084220	26691	33349825	1249.48	0.489491
HORVU5Hr1G001030	2998	115832	38.6364	0.489993
HORVU1Hr1G094430	5723	399509	69.8076	0.493098
HORVU2Hr1G118500	2120	64904	30.6151	0.495283
HORVU2Hr1G048380	360	2098	5.82778	0.497222
HORVU5Hr1G075920	23452	12397673	528.64	0.499147
HORVU7Hr1G080250	1054	17907	16.9896	0.502846
HORVU2Hr1G107270	1163	13500	11.6079	0.504729
HORVU7Hr1G094200	927	3513	3.78964	0.505933
HORVU0Hr1G023610	395	300	0.759494	0.506329
HORVU0Hr1G014460	2741	35848	13.0784	0.508938
HORVU5Hr1G076500	1960	9721	4.95969	0.513776
HORVU2Hr1G084020	286	435	1.52098	0.513986
HORVU1Hr1G071050	571	297	0.52014	0.52014
HORVU2Hr1G013530	259	399	1.54054	0.521236
HORVU0Hr1G029220	632	1639	2.59335	0.522152
HORVU0Hr1G013460	2511	150268	59.8439	0.528076
HORVU2Hr1G038560	564	600	1.06383	0.528369
HORVU2Hr1G094540	1664	41962	25.2175	0.529447
HORVU5Hr1G057080	8562	413112	48.2495	0.5299
HORVU0Hr1G013680	1504	17047	11.3344	0.530585
HORVU2Hr1G079650	7320	305290	41.7063	0.531148
HORVU0Hr1G022100	4726	23914	5.06009	0.53449
HORVU2Hr1G124130	7903	3083657	390.188	0.53777
HORVU1Hr1G003630	14022	3864194	275.581	0.53844
HORVU4Hr1G053270	1032	900	0.872093	0.542636
HORVU5Hr1G039650	1031	36342	35.2493	0.548012
HORVU5Hr1G014580	1106	47938	43.3436	0.549729
HORVU0Hr1G004680	269	150	0.557621	0.557621
HORVU7Hr1G032660	866	17400	20.0924	0.560046
HORVU4Hr1G008770	395	300	0.759494	0.564557
HORVU5Hr1G024650	1003	1640	1.63509	0.565304
HORVU3Hr1G010260	1033	193985	187.788	0.565344
HORVU0Hr1G012990	10689	1126785	105.415	0.572083
HORVU2Hr1G013630	2670	149188	55.8757	0.573408
HORVU2Hr1G035080	1035	44052	42.5623	0.574879
HORVU3Hr1G000030	21294	8363592	392.768	0.5796
HORVU2Hr1G118570	1165	25257	21.6798	0.581116
HORVU2Hr1G061200	916	2850	3.11135	0.581878
HORVU2Hr1G123870	1390	15132	10.8863	0.583453
HORVU5Hr1G024630	1420	2057	1.44859	0.588732
HORVU7Hr1G017750	5950	224532	37.7365	0.589412
HORVU3Hr1G015980	831	5398	6.49579	0.590854
HORVU5Hr1G061010	3018	122877	40.7147	0.594102
HORVU4Hr1G001040	2995	679592	226.909	0.598998
HORVU4Hr1G045350	599	183092	305.663	0.601002
HORVU4Hr1G082260	4705	882713	187.612	0.603401
HORVU3Hr1G012050	2206	42427	19.2325	0.603808
HORVU2Hr1G089100	1576	16532	10.4898	0.604695
HORVU2Hr1G050630	2479	188549	76.0585	0.608713
HORVU6Hr1G095140	14937	853714	57.1543	0.611368
HORVU3Hr1G015960	831	6417	7.72202	0.622142
HORVU7Hr1G050400	646	3750	5.80495	0.623839
HORVU3Hr1G097930	12313	13279900	1078.53	0.624949
HORVU1Hr1G037820	1721	349763	203.232	0.639163
HORVU4Hr1G025250	9463	12408871	1311.3	0.652224
HORVU7Hr1G085980	3704	146667	39.5969	0.654968
HORVU3Hr1G000050	28718	26333690	916.975	0.655895
HORVU0Hr1G036450	1572	910104	578.947	0.657761
HORVU7Hr1G002320	1072	12986	12.1138	0.664179
HORVU2Hr1G025410	1760	75149	42.6983	0.666477
HORVU3Hr1G004800	547	74721	136.601	0.672761
HORVU0Hr1G021140	2235	54900	24.5638	0.673378
HORVU7Hr1G000230	21069	914325	43.3967	0.680194
HORVU7Hr1G033650	1055	18589	17.6199	0.681517
HORVU0Hr1G040210	1079	18268	16.9305	0.68304
HORVU2Hr1G079640	1490	15000	10.0671	0.685906
HORVU0Hr1G011320	405	5400	13.3333	0.68642
HORVU7Hr1G017240	1373	129507	94.3241	0.691916
HORVU0Hr1G029350	620	32542	52.4871	0.693548
HORVU1Hr1G075060	3429	127188	37.0919	0.698454
HORVU2Hr1G072100	8760	8018972	915.408	0.705137
HORVU6Hr1G002420	8679	7062484	813.744	0.706994
HORVU2Hr1G078380	1301	54630	41.9908	0.707148
HORVU5Hr1G024620	1165	1786	1.53305	0.713305
HORVU0Hr1G013960	1440	48966	34.0042	0.71875
HORVU2Hr1G084160	1868	59679	31.9481	0.729122
HORVU6Hr1G057370	1777	127750	71.8908	0.732696
HORVU2Hr1G044860	1320	14321	10.8492	0.734091
HORVU4Hr1G035930	1626	90222	55.4871	0.742927
HORVU0Hr1G013350	36060	28713810	796.279	0.743705
HORVU7Hr1G042520	637	1494	2.34537	0.744113
HORVU4Hr1G045240	632	394481	624.179	0.756329
HORVU1Hr1G009590	3839	2601048	677.533	0.75827
HORVU0Hr1G011600	3334	37500	11.2478	0.758848
HORVU2Hr1G020380	1226	59356	48.4144	0.761011
HORVU2Hr1G011820	6158	272468	44.2462	0.763235
HORVU2Hr1G063650	995	21480	21.5879	0.780905
HORVU5Hr1G022530	9844	656090	66.6487	0.781491
HORVU2Hr1G072040	811	28164	34.7275	0.78545
HORVU0Hr1G033050	665	785642	1181.42	0.793985
HORVU2Hr1G080670	5278	549358	104.085	0.797651
HORVU6Hr1G090490	52421	19356332	369.248	0.807863
HORVU2Hr1G045590	2359	125365	53.1433	0.807969
HORVU1Hr1G092090	185	150	0.810811	0.810811
HORVU7Hr1G008560	1233	241769	196.082	0.813463
HORVU6Hr1G005140	1201	84813	70.6187	0.814321
HORVU6Hr1G037320	1014	1318110	1299.91	0.814596
HORVU0Hr1G027960	1596	22447	14.0645	0.820802
HORVU4Hr1G086310	4781	2901281	606.836	0.822004
HORVU3Hr1G060930	10526	1013189	96.2558	0.824245
HORVU2Hr1G106340	1837	93428	50.859	0.826347
HORVU2Hr1G079510	2055	71293	34.6925	0.826764
HORVU1Hr1G020660	6690	485678	72.5976	0.827205
HORVU6Hr1G014350	4746	157852	33.26	0.830383
HORVU0Hr1G013250	1451	139747	96.3108	0.832529
HORVU5Hr1G005500	960	1060835	1105.04	0.833333
HORVU5Hr1G011250	1113	44355	39.8518	0.838275
HORVU5Hr1G122960	15866	14640260	922.744	0.839027
HORVU6Hr1G002870	1633	328846	201.375	0.844458
HORVU5Hr1G122990	4502	1108947	246.323	0.848734
HORVU1Hr1G071940	474	20634	43.5316	0.850211
HORVU2Hr1G010030	6515	521214	80.0021	0.850806
HORVU2Hr1G124950	1700	109539	64.4347	0.852353
HORVU2Hr1G029630	1722	33146	19.2485	0.853078
HORVU7Hr1G065900	527	19560	37.1157	0.85389
HORVU2Hr1G000260	5603	4435870	791.696	0.855078
HORVU4Hr1G089690	2023	180071	89.0119	0.860109
HORVU5Hr1G074610	564	13102	23.2305	0.865248
HORVU7Hr1G082870	1020	7650	7.5	0.865686
HORVU2Hr1G113260	758	15077	19.8905	0.869393
HORVU5Hr1G074110	1638	191409	116.855	0.873626
HORVU7Hr1G065810	728	464117	637.523	0.877747
HORVU6Hr1G020280	735	88360	120.218	0.888435
HORVU5Hr1G024660	1628	4594	2.82187	0.890049
HORVU5Hr1G008910	8214	2142457	260.83	0.89737
HORVU1Hr1G001510	117048	45691424	390.365	0.899076
HORVU6Hr1G005050	502	10377	20.6713	0.900398
HORVU3Hr1G106190	7851	9945558	1266.79	0.902433
HORVU3Hr1G011340	207	1991	9.61836	0.903382
HORVU5Hr1G104910	5501	408302	74.2232	0.904926
HORVU2Hr1G106260	193	4176	21.6373	0.906736
HORVU2Hr1G068260	1233	3256	2.64071	0.907543
HORVU5Hr1G023790	3754	809485	215.633	0.910495
HORVU7Hr1G010430	370	6055	16.3649	0.918919
HORVU1Hr1G065340	740	2625616	3548.13	0.921622
HORVU4Hr1G045380	821	3033696	3695.12	0.922046
HORVU4Hr1G012010	73385	125869780	1715.2	0.922178
HORVU0Hr1G000430	9076	19104834	2104.98	0.924636
HORVU5Hr1G065080	512	42127	82.2793	0.927734
HORVU7Hr1G086340	1081	49406	45.704	0.929695
HORVU7Hr1G082880	65533	154730448	2361.11	0.940869
HORVU6Hr1G092310	7120	1252579	175.924	0.942416
HORVU6Hr1G003750	228	1642	7.20175	0.942982
HORVU1Hr1G006350	1344	69037	51.3668	0.944196
HORVU7Hr1G053590	1101	30268	27.4914	0.947321
HORVU7Hr1G111660	992	199364	200.972	0.947581
HORVU5Hr1G009080	483	4500	9.31677	0.952381
HORVU4Hr1G050910	11206	4240033	378.372	0.955203
HORVU7Hr1G045470	10803	1320820	122.264	0.956031
HORVU6Hr1G071500	14986	6870969	458.493	0.957827
HORVU2Hr1G060300	1111	58715	52.8488	0.961296
HORVU7Hr1G038630	338	2700	7.98817	0.961538
HORVU2Hr1G091680	29125	73347611	2518.37	0.962953
HORVU1Hr1G082470	2637	149303	56.6185	0.963595
HORVU2Hr1G029450	53298	122536437	2299.08	0.967241
HORVU7Hr1G045550	7445	559509	75.1523	0.969107
HORVU5Hr1G005490	1516	1816868	1198.46	0.973615
HORVU1Hr1G000810	6932	2118159	305.562	0.976919
HORVU7Hr1G060790	10171	2539870	249.717	0.981614
HORVU6Hr1G037310	2230	7834896	3513.41	0.981614
HORVU5Hr1G016690	2000	108276	54.138	0.9845
HORVU1Hr1G005500	1769	57217	32.3443	0.984737
HORVU3Hr1G102230	2379	206220	86.6835	0.984868
HORVU2Hr1G126810	2062	126364	61.2823	0.986906
HORVU5Hr1G064690	1462	1999471	1367.63	0.989056
HORVU5Hr1G085760	2787	219559	78.7797	0.992465
HORVU2Hr1G043980	593	16450	27.7403	0.993255
HORVU3Hr1G026210	1569	59477	37.9076	0.993627
HORVU6Hr1G037330	1486	8418950	5665.51	0.993943
HORVU4Hr1G077480	3363	332982	99.0134	0.995242
HORVU3Hr1G082800	225	4851	21.56	0.995556
HORVU5Hr1G016620	1679	84702	50.4479	0.997022
HORVU3Hr1G000700	1362	55048	40.417	0.997063
HORVU4Hr1G069300	1277	145616	114.03	0.997651
HORVU0Hr1G023750	2846	118785	41.7375	0.997892
HORVU2Hr1G120410	484	25188	52.0413	0.997934
HORVU2Hr1G003580	6568	3110248	473.546	0.998173
HORVU7Hr1G115450	2473	172414	69.7186	0.998383
HORVU7Hr1G055680	2540	104566	41.1677	0.998425
HORVU6Hr1G080340	1672	119647	71.5592	0.999402
HORVU7Hr1G045580	2384	169635	71.1556	0.999581
HORVU1Hr1G004790	5758	1648832	286.355	0.999653
HORVU2Hr1G046980	4883	378382	77.4897	0.999795
HORVU7Hr1G099070	8233	723873	87.9234	0.999879
HORVU2Hr1G100210	271	19895	73.4133	1
HORVU1Hr1G052180	816	62265	76.3051	1
HORVU3Hr1G068390	759	55199	72.726	1
HORVU2Hr1G073230	421	21388	50.8029	1
HORVU0Hr1G033480	512	1314224	2566.84	1
HORVU7Hr1G122350	1858	740663	398.635	1
HORVU2Hr1G086360	486	30119	61.9733	1
HORVU6Hr1G026280	631	41067	65.0824	1
HORVU5Hr1G099670	4423	1110891	251.162	1
HORVU1Hr1G065930	617	40708	65.9773	1
HORVU2Hr1G118270	278	11133	40.0468	1
HORVU1Hr1G091820	3345	307105	91.8102	1
HORVU2Hr1G031910	661	51450	77.8366	1
HORVU2Hr1G105100	280	11433	40.8321	1
HORVU6Hr1G049160	246	1188909	4832.96	1
HORVU1Hr1G002770	2545	659998	259.331	1
HORVU4Hr1G085680	1458	120747	82.8169	1
HORVU0Hr1G029780	532	437569	822.498	1
HORVU2Hr1G040270	547	34576	63.2102	1
HORVU2Hr1G085870	852	103593	121.588	1
HORVU1Hr1G048170	2219	14388603	6484.27	1
HORVU3Hr1G075410	861	5735347	6661.26	1
HORVU2Hr1G094730	901	70926	78.7192	1
HORVU2Hr1G021050	231	1205692	5219.45	1
HORVU5Hr1G064520	3822	235040	61.4966	1
HORVU0Hr1G036330	2219	14486048	6528.19	1
HORVU5Hr1G069290	2507	588010	234.547	1
HORVU2Hr1G097850	492	24200	49.187	1
HORVU6Hr1G049360	512	1335151	2607.72	1
HORVU5Hr1G022500	558	38528	69.0466	1
HORVU3Hr1G077380	404	2412119	5970.59	1
HORVU3Hr1G056930	539	3539769	6567.29	1
HORVU2Hr1G019270	313	13460	43.0032	1
HORVU2Hr1G005180	2820	335389	118.932	1
HORVU6Hr1G026330	1973	188348	95.4627	1
HORVU6Hr1G049130	3696	28802375	7792.85	1
HORVU2Hr1G094660	608	48385	79.5806	1
HORVU1Hr1G050620	6247	545811	87.3717	1
HORVU0Hr1G037610	512	1316387	2571.07	1
HORVU7Hr1G008520	710	28522	40.1718	1
HORVU2Hr1G119090	630	42255	67.0714	1
HORVU1Hr1G048140	1502	10300993	6858.18	1
HORVU0Hr1G026130	512	1317817	2573.86	1
HORVU6Hr1G085850	314	15041	47.9013	1
HORVU1Hr1G075460	191	1203600	6301.57	1
HORVU0Hr1G034610	246	1188714	4832.17	1
HORVU0Hr1G006260	710	4806527	6769.76	1
HORVU2Hr1G098160	272	10172	37.3971	1
HORVU3Hr1G077230	482	3522266	7307.61	1
HORVU7Hr1G035800	444	31479	70.8986	1
HORVU3Hr1G059090	633	3654557	5773.39	1
HORVU1Hr1G065910	1855	527754	284.504	1
HORVU6Hr1G095290	3256	3616067	1110.59	1
HORVU1Hr1G002750	2545	650235	255.495	1
HORVU2Hr1G094090	1168	92109	78.8604	1
HORVU2Hr1G014670	325	13271	40.8338	1
HORVU2Hr1G054070	678	4749445	7005.08	1
HORVU5Hr1G102460	695	542471	780.534	1
HORVU1Hr1G048150	968	6748915	6972.02	1
HORVU2Hr1G003390	3279	1622159	494.711	1
HORVU0Hr1G029880	512	1337337	2611.99	1
HORVU2Hr1G078880	288	13698	47.5625	1
HORVU0Hr1G025220	2219	14108818	6358.19	1
HORVU2Hr1G105980	987	44777	45.3668	1
HORVU3Hr1G032920	4244	1938298	456.715	1
HORVU5Hr1G125260	6159	1083648	175.945	1
HORVU2Hr1G046990	1084	91473	84.3847	1
HORVU2Hr1G086620	1764	1999807	1133.68	1
HORVU5Hr1G111710	348	7246	20.8218	1
HORVU2Hr1G091910	288	9277	32.2118	1
HORVU2Hr1G015830	1395	98954	70.9348	1
HORVU0Hr1G037590	246	1201972	4886.07	1
HORVU3Hr1G042280	244	617968	2532.66	1
HORVU5Hr1G099700	2800	704824	251.723	1
HORVU1Hr1G002760	1595	444550	278.715	1
HORVU2Hr1G003510	655	42713	65.2107	1
HORVU2Hr1G036050	1073	84793	79.0242	1
HORVU7Hr1G036970	805	60539	75.2037	1
HORVU7Hr1G107860	2121	15617402	7363.23	1
HORVU1Hr1G022250	2884	245324	85.0638	1
*288 high-confidence specific genes (in red) in Morex genome

## Sheet: Table S13
Table S13. A KEGG pathway summary for genes specific to Morex and WB1.
	KEGG entry	Pathway description	Description of genes involved in pathway	The specific genes in Morex
Morex specific-genes	ko01100	Metabolic pathways	ko:K00218 por; protochlorophyllide reductase [EC:1.3.1.33]	HORVU2Hr1G119090.2
			ko:K00236 SDHC; succinate dehydrogenase (ubiquinone) cytochrome b560 subunit	HORVU2Hr1G124950.1
			ko:K00430 E1.11.1.7; peroxidase [EC:1.11.1.7]	HORVU1Hr1G085790.4,HORVU3Hr1G060930.1
			ko:K00512 CYP17A; steroid 17alpha-monooxygenase / 17alpha-hydroxyprogesterone deacetylase [EC:1.14.14.19 1.14.14.32]	HORVU1Hr1G007790.1,HORVU1Hr1G007840.2
			ko:K00660 CHS; chalcone synthase [EC:2.3.1.74]	HORVU3Hr1G006040.1,HORVU7Hr1G009190.1
			ko:K00794 ribH; 6,7-dimethyl-8-ribityllumazine synthase [EC:2.5.1.78]	HORVU2Hr1G085870.1
			ko:K00928 lysC; aspartate kinase [EC:2.7.2.4]	HORVU5Hr1G121700.2
			ko:K00930 argB; acetylglutamate kinase [EC:2.7.2.8]	HORVU0Hr1G023750.2
			ko:K00975 glgC; glucose-1-phosphate adenylyltransferase [EC:2.7.7.27]	HORVU4Hr1G025250.1
			ko:K01115 PLD1_2; phospholipase D1/2 [EC:3.1.4.4]	HORVU5Hr1G064520.1,HORVU7Hr1G082870.1
			ko:K01193 INV; beta-fructofuranosidase [EC:3.2.1.26]	HORVU2Hr1G091910.6
			ko:K01583 E4.1.1.19; arginine decarboxylase [EC:4.1.1.19]	HORVU2Hr1G010030.18
			ko:K01681 ACO; aconitate hydratase [EC:4.2.1.3]	HORVU7Hr1G045470.2
			ko:K01785 galM; aldose 1-epimerase [EC:5.1.3.3]	HORVU5Hr1G014580.1
			ko:K01938 fhs; formate--tetrahydrofolate ligase [EC:6.3.4.3]	HORVU5Hr1G058370.1
			ko:K01968 E6.4.1.4A; 3-methylcrotonyl-CoA carboxylase alpha subunit [EC:6.4.1.4]	HORVU5Hr1G117510.1
			ko:K02108 ATPF0A; F-type H+-transporting ATPase subunit a	HORVU4Hr1G045350.1
			ko:K02109 ATPF0B; F-type H+-transporting ATPase subunit b	HORVU2Hr1G034000.1
			ko:K02110 ATPF0C; F-type H+-transporting ATPase subunit c	HORVU6Hr1G049160.1,HORVU0Hr1G034610.1,HORVU0Hr1G037590.1
			ko:K02112 ATPF1B; F-type H+-transporting ATPase subunit beta [EC:3.6.3.14]	HORVU5Hr1G064690.8,HORVU0Hr1G029780.1,HORVU0Hr1G033050.1
			ko:K02149 ATPeV1D; V-type H+-transporting ATPase subunit D	HORVU2Hr1G115060.3
			ko:K02433 gatA; aspartyl-tRNA(Asn)/glutamyl-tRNA(Gln) amidotransferase subunit A [EC:6.3.5.6 6.3.5.7]	HORVU5Hr1G093800.3
			ko:K02634 petA; apocytochrome f	HORVU7Hr1G065810.1
			ko:K02690 psaB; photosystem I P700 chlorophyll a apoprotein A2	HORVU4Hr1G045300.1
			ko:K02704 psbB; photosystem II CP47 chlorophyll apoprotein	HORVU2Hr1G080040.1,HORVU2Hr1G084020.1
			ko:K03046 rpoC; DNA-directed RNA polymerase subunit beta' [EC:2.7.7.6]	HORVU4Hr1G045380.2,HORVU6Hr1G049130.7
			ko:K05572 ndhA; NAD(P)H-quinone oxidoreductase subunit 1 [EC:1.6.5.3]	HORVU7Hr1G107860.1
			ko:K05575 ndhD; NAD(P)H-quinone oxidoreductase subunit 4 [EC:1.6.5.3]	HORVU1Hr1G048140.1,HORVU2Hr1G044860.2,HORVU5Hr1G005490.1,HORVU6Hr1G037330.1
			ko:K05577 ndhF; NAD(P)H-quinone oxidoreductase subunit 5 [EC:1.6.5.3]	HORVU1Hr1G048170.1,HORVU6Hr1G037310.1,HORVU0Hr1G025220.1,HORVU0Hr1G036330.1
			ko:K05578 ndhG; NAD(P)H-quinone oxidoreductase subunit 6 [EC:1.6.5.3]	HORVU3Hr1G004800.2
			ko:K05579 ndhH; NAD(P)H-quinone oxidoreductase subunit H [EC:1.6.5.3]	HORVU1Hr1G065340.1
			ko:K05580 ndhI; NAD(P)H-quinone oxidoreductase subunit I [EC:1.6.5.3]	HORVU6Hr1G087860.1
			ko:K08679 E5.1.3.6; UDP-glucuronate 4-epimerase [EC:5.1.3.6]	HORVU5Hr1G060660.3
			ko:K08915 LHCB4; light-harvesting complex II chlorophyll a/b binding protein 4	HORVU5Hr1G013200.1
			ko:K09753 CCR; cinnamoyl-CoA reductase [EC:1.2.1.44]	HORVU5Hr1G016620.6,HORVU5Hr1G016690.1
			ko:K09840 NCED; 9-cis-epoxycarotenoid dioxygenase [EC:1.13.11.51]	HORVU7Hr1G111580.1
			ko:K10251 HSD17B12; 17beta-estradiol 17-dehydrogenase / very-long-chain 3-oxoacyl-CoA reductase [EC:1.1.1.62 1.1.1.330]	HORVU5Hr1G045880.1,HORVU5Hr1G083070.1
			ko:K11816 YUCCA; indole-3-pyruvate monooxygenase [EC:1.14.13.168]	HORVU0Hr1G012990.1
			ko:K12309 GLB1; beta-galactosidase [EC:3.2.1.23]	HORVU4Hr1G035930.1
			ko:K13034 ATCYSC1; L-3-cyanoalanine synthase/ cysteine synthase [EC:2.5.1.47 4.4.1.9]	HORVU2Hr1G000260.1
			ko:K13065 E2.3.1.133; shikimate O-hydroxycinnamoyltransferase [EC:2.3.1.133]	HORVU7Hr1G030410.3
			ko:K13066 E2.1.1.68; caffeic acid 3-O-methyltransferase [EC:2.1.1.68]	HORVU1Hr1G089620.1,HORVU3Hr1G006050.1,HORVU3Hr1G006060.1
			ko:K13248 PHOSPHO2; pyridoxal phosphate phosphatase PHOSPHO2 [EC:3.1.3.74]	HORVU3Hr1G068390.4
			ko:K13508 GPAT; glycerol-3-phosphate acyltransferase [EC:2.3.1.15 2.3.1.198]	HORVU4Hr1G089610.2,HORVU5Hr1G022500.1,HORVU6Hr1G001310.1
			ko:K13789 GGPS; geranylgeranyl diphosphate synthase, type II [EC:2.5.1.1 2.5.1.10 2.5.1.29]	HORVU5Hr1G122440.2,HORVU5Hr1G122530.1,HORVU5Hr1G122550.1
			ko:K18857 ADH1; alcohol dehydrogenase class-P [EC:1.1.1.1]	HORVU0Hr1G010220.1
	ko01110	Biosynthesis of secondary metabolites	ko:K00218 por; protochlorophyllide reductase [EC:1.3.1.33]	HORVU2Hr1G119090.2
			ko:K00236 SDHC; succinate dehydrogenase (ubiquinone) cytochrome b560 subunit	HORVU2Hr1G124950.1
			ko:K00430 E1.11.1.7; peroxidase [EC:1.11.1.7]	HORVU1Hr1G085790.4,HORVU3Hr1G060930.1
			ko:K00660 CHS; chalcone synthase [EC:2.3.1.74]	HORVU3Hr1G006040.1,HORVU7Hr1G009190.1
			ko:K00794 ribH; 6,7-dimethyl-8-ribityllumazine synthase [EC:2.5.1.78]	HORVU2Hr1G085870.1
			ko:K00928 lysC; aspartate kinase [EC:2.7.2.4]	HORVU5Hr1G121700.2
			ko:K00930 argB; acetylglutamate kinase [EC:2.7.2.8]	HORVU0Hr1G023750.2
			ko:K00975 glgC; glucose-1-phosphate adenylyltransferase [EC:2.7.7.27]	HORVU4Hr1G025250.1
			ko:K01115 PLD1_2; phospholipase D1/2 [EC:3.1.4.4]	HORVU5Hr1G064520.1,HORVU7Hr1G082870.1
			ko:K01681 ACO; aconitate hydratase [EC:4.2.1.3]	HORVU7Hr1G045470.2
			ko:K01785 galM; aldose 1-epimerase [EC:5.1.3.3]	HORVU5Hr1G014580.1
			ko:K09753 CCR; cinnamoyl-CoA reductase [EC:1.2.1.44]	HORVU5Hr1G016620.6,HORVU5Hr1G016690.1
			ko:K09840 NCED; 9-cis-epoxycarotenoid dioxygenase [EC:1.13.11.51]	HORVU7Hr1G111580.1
			ko:K10251 HSD17B12; 17beta-estradiol 17-dehydrogenase / very-long-chain 3-oxoacyl-CoA reductase [EC:1.1.1.62 1.1.1.330]	HORVU5Hr1G045880.1,HORVU5Hr1G083070.1
			ko:K12153 CYP79A2; phenylalanine N-monooxygenase [EC:1.14.14.40]	HORVU1Hr1G075060.1
			ko:K12742 ispS; isoprene synthase [EC:4.2.3.27]	HORVU2Hr1G003390.1,HORVU7Hr1G111960.3
			ko:K13034 ATCYSC1; L-3-cyanoalanine synthase/ cysteine synthase [EC:2.5.1.47 4.4.1.9]	HORVU2Hr1G000260.1
			ko:K13065 E2.3.1.133; shikimate O-hydroxycinnamoyltransferase [EC:2.3.1.133]	HORVU7Hr1G030410.3
			ko:K13066 E2.1.1.68; caffeic acid 3-O-methyltransferase [EC:2.1.1.68]	HORVU1Hr1G089620.1,HORVU3Hr1G006050.1,HORVU3Hr1G006060.1
			ko:K13508 GPAT; glycerol-3-phosphate acyltransferase [EC:2.3.1.15 2.3.1.198]	HORVU4Hr1G089610.2,HORVU5Hr1G022500.1,HORVU6Hr1G001310.1
			ko:K13789 GGPS; geranylgeranyl diphosphate synthase, type II [EC:2.5.1.1 2.5.1.10 2.5.1.29]	HORVU5Hr1G122440.2,HORVU5Hr1G122530.1,HORVU5Hr1G122550.1
			ko:K15397 KCS; 3-ketoacyl-CoA synthase [EC:2.3.1.199]	HORVU7Hr1G023530.2
			ko:K18857 ADH1; alcohol dehydrogenase class-P [EC:1.1.1.1]	HORVU0Hr1G010220.1
	ko00190	Oxidative phosphorylation	ko:K00236 SDHC; succinate dehydrogenase (ubiquinone) cytochrome b560 subunit	HORVU2Hr1G124950.1
			ko:K02108 ATPF0A; F-type H+-transporting ATPase subunit a	HORVU4Hr1G045350.1
			ko:K02109 ATPF0B; F-type H+-transporting ATPase subunit b	HORVU2Hr1G034000.1
			ko:K02110 ATPF0C; F-type H+-transporting ATPase subunit c	HORVU6Hr1G049160.1,HORVU0Hr1G034610.1,HORVU0Hr1G037590.1
			ko:K02112 ATPF1B; F-type H+-transporting ATPase subunit beta [EC:3.6.3.14]	HORVU5Hr1G064690.8,HORVU0Hr1G029780.1,HORVU0Hr1G033050.1
			ko:K02149 ATPeV1D; V-type H+-transporting ATPase subunit D	HORVU2Hr1G115060.3
			ko:K05572 ndhA; NAD(P)H-quinone oxidoreductase subunit 1 [EC:1.6.5.3]	HORVU7Hr1G107860.1
			ko:K05575 ndhD; NAD(P)H-quinone oxidoreductase subunit 4 [EC:1.6.5.3]	HORVU1Hr1G048140.1,HORVU2Hr1G044860.2,HORVU5Hr1G005490.1,HORVU6Hr1G037330.1
			ko:K05577 ndhF; NAD(P)H-quinone oxidoreductase subunit 5 [EC:1.6.5.3]	HORVU1Hr1G048170.1,HORVU6Hr1G037310.1,HORVU0Hr1G025220.1,HORVU0Hr1G036330.1
			ko:K05578 ndhG; NAD(P)H-quinone oxidoreductase subunit 6 [EC:1.6.5.3]	HORVU3Hr1G004800.2
			ko:K05579 ndhH; NAD(P)H-quinone oxidoreductase subunit H [EC:1.6.5.3]	HORVU1Hr1G065340.1
			ko:K05580 ndhI; NAD(P)H-quinone oxidoreductase subunit I [EC:1.6.5.3]	HORVU6Hr1G087860.1
	ko00195	Photosynthesis	ko:K02108 ATPF0A; F-type H+-transporting ATPase subunit a	HORVU4Hr1G045350.1
			ko:K02109 ATPF0B; F-type H+-transporting ATPase subunit b	HORVU2Hr1G034000.1
			ko:K02110 ATPF0C; F-type H+-transporting ATPase subunit c	HORVU6Hr1G049160.1,HORVU0Hr1G034610.1,HORVU0Hr1G037590.1
			ko:K02112 ATPF1B; F-type H+-transporting ATPase subunit beta [EC:3.6.3.14]	HORVU5Hr1G064690.8,HORVU0Hr1G029780.1,HORVU0Hr1G033050.1
			ko:K02634 petA; apocytochrome f	HORVU7Hr1G065810.1
			ko:K02704 psbB; photosystem II CP47 chlorophyll apoprotein	HORVU4Hr1G045300.1
			ko:K02690 psaB; photosystem I P700 chlorophyll a apoprotein A2	HORVU2Hr1G080040.1,HORVU2Hr1G084020.1
	ko03010	Ribosome	ko:K02874 RP-L14; large subunit ribosomal protein L14	HORVU2Hr1G048380.1,HORVU2Hr1G051380.1
			ko:K02893 RP-L23Ae; large subunit ribosomal protein L23Ae	HORVU2Hr1G086360.3
			ko:K02910 RP-L31e; large subunit ribosomal protein L31e	HORVU5Hr1G052980.2
			ko:K02963 RP-S18; small subunit ribosomal protein S18	HORVU5Hr1G065080.1,HORVU6Hr1G049360.1,HORVU0Hr1G026130.1,HORVU0Hr1G026130.1,HORVU0Hr1G033480.1,HORVU0Hr1G037610.1
			ko:K02969 RP-S20e; small subunit ribosomal protein S20e	HORVU5Hr1G060020.1
			ko:K02986 RP-S4; small subunit ribosomal protein S4	HORVU4Hr1G045240.1
			ko:K02992 RP-S7; small subunit ribosomal protein S7	HORVU4Hr1G016750.1
	ko01130	Biosynthesis of antibiotics	ko:K00236 SDHC; succinate dehydrogenase (ubiquinone) cytochrome b560 subunit	HORVU2Hr1G124950.1
			ko:K00928 lysC; aspartate kinase [EC:2.7.2.4]	HORVU5Hr1G121700.2
			ko:K00930 argB; acetylglutamate kinase [EC:2.7.2.8]	HORVU0Hr1G023750.2
			ko:K01681 ACO; aconitate hydratase [EC:4.2.1.3]	HORVU7Hr1G045470.2
			ko:K01785 galM; aldose 1-epimerase [EC:5.1.3.3]	HORVU5Hr1G014580.1
			ko:K13034 ATCYSC1; L-3-cyanoalanine synthase/ cysteine synthase [EC:2.5.1.47 4.4.1.9]	HORVU2Hr1G000260.1
			ko:K13789 GGPS; geranylgeranyl diphosphate synthase, type II [EC:2.5.1.1 2.5.1.10 2.5.1.29]	HORVU5Hr1G122440.2,HORVU5Hr1G122530.1,HORVU5Hr1G122550.1
	ko00940	Phenylpropanoid biosynthesis	ko:K00430 E1.11.1.7; peroxidase [EC:1.11.1.7]	HORVU1Hr1G085790.4,HORVU3Hr1G060930.1
			ko:K09753 CCR; cinnamoyl-CoA reductase [EC:1.2.1.44]	HORVU5Hr1G016620.6,HORVU5Hr1G016690.1
			ko:K13065 E2.3.1.133; shikimate O-hydroxycinnamoyltransferase [EC:2.3.1.133]	HORVU7Hr1G030410.3
			ko:K13066 E2.1.1.68; caffeic acid 3-O-methyltransferase [EC:2.1.1.68]	HORVU1Hr1G089620.1,HORVU3Hr1G006050.1,HORVU3Hr1G006060.1
	ko01230	Biosynthesis of amino acids	ko:K00928 lysC; aspartate kinase [EC:2.7.2.4]	HORVU5Hr1G121700.2
			ko:K00930 argB; acetylglutamate kinase [EC:2.7.2.8]	HORVU0Hr1G023750.2
			ko:K01681 ACO; aconitate hydratase [EC:4.2.1.3]	HORVU7Hr1G045470.2
			ko:K13034 ATCYSC1; L-3-cyanoalanine synthase/ cysteine synthase [EC:2.5.1.47 4.4.1.9]	HORVU2Hr1G000260.1
	ko01200	Carbon metabolism	ko:K00236 SDHC; succinate dehydrogenase (ubiquinone) cytochrome b560 subunit	HORVU2Hr1G124950.1
			ko:K01681 ACO; aconitate hydratase [EC:4.2.1.3]	HORVU7Hr1G045470.2
			ko:K01938 fhs; formate--tetrahydrofolate ligase [EC:6.3.4.3]	HORVU5Hr1G058370.1
			ko:K13034 ATCYSC1; L-3-cyanoalanine synthase/ cysteine synthase [EC:2.5.1.47 4.4.1.9]	HORVU2Hr1G000260.1
	ko03040	Spliceosome	ko:K12627 LSM8; U6 snRNA-associated Sm-like protein LSm8	HORVU5Hr1G052990.2
			ko:K12837 U2AF2; splicing factor U2AF 65 kDa subunit	HORVU3Hr1G110230.5
			ko:K12867 SYF1; pre-mRNA-splicing factor SYF1	HORVU5Hr1G069290.1
			ko:K12870 ISY1; pre-mRNA-splicing factor ISY1	HORVU0Hr1G015130.1
WB specific-genes	ko01100	Metabolic pathways	ko:K00108 betA; choline dehydrogenase [EC:1.1.99.1]	WB01_006267_0250111
			ko:K00815 TAT; tyrosine aminotransferase [EC:2.6.1.5]	WB01_007981_0241698
			ko:K00889 PIP5K; 1-phosphatidylinositol-4-phosphate 5-kinase [EC:2.7.1.68]	WB01_008960_0252795
			ko:K01051 E3.1.1.11; pectinesterase [EC:3.1.1.11]	WB01_009538_0037436
			ko:K01213 E3.2.1.67; galacturan 1,4-alpha-galacturonidase [EC:3.2.1.67]	WB01_002903_0538164
			ko:K01489 cdd; cytidine deaminase [EC:3.5.4.5]	WB01_000042_0520685
			ko:K01952 purL; phosphoribosylformylglycinamidine synthase [EC:6.3.5.3]	WB01_006727_0029938
			ko:K02148 ATPeV1C; V-type H+-transporting ATPase subunit C	WB01_003044_0701738
			ko:K02563 murG; UDP-N-acetylglucosamine--N-acetylmuramyl-(pentapeptide) pyrophosphoryl-undecaprenol N-acetylglucosamine transferase [EC:2.4.1.227]	WB01_004297_0471256
			ko:K03696 clpC; ATP-dependent Clp protease ATP-binding subunit ClpC	WB01_004458_0325219, WB01_004458_0353352,
				WB01_009487_0005546
			ko:K04713 SUR2; sphinganine C4-monooxygenase [EC:1.14.18.5]	WB01_004949_0022414
			ko:K12449 AXS; UDP-apiose/xylose synthase	WB01_006710_0236430
			ko:K13066 E2.1.1.68; caffeic acid 3-O-methyltransferase [EC:2.1.1.68]	WB01_003574_0579960, WB01_010358_0056167
			ko:K13508 GPAT; glycerol-3-phosphate acyltransferase [EC:2.3.1.15 2.3.1.198]	WB01_008448_0042143
			ko:K14423 SMO1; methylsterol monooxygenase 1	WB01_006704_0071697
			ko:K20623 CYP92A6; typhasterol/6-deoxotyphasterol 2alpha-hydroxylase	WB01_008830_0029072
	ko01110	Biosynthesis of secondary metabolites	ko:K00815 TAT; tyrosine aminotransferase [EC:2.6.1.5]	WB01_007981_0241698
			ko:K01952 purL; phosphoribosylformylglycinamidine synthase [EC:6.3.5.3]	WB01_006727_0029938
			ko:K04125 E1.14.11.13; gibberellin 2-oxidase [EC:1.14.11.13]	WB01_002919_0099267
			ko:K13066 E2.1.1.68; caffeic acid 3-O-methyltransferase [EC:2.1.1.68]	WB01_003574_0579960, WB01_010358_0056167
			ko:K13508 GPAT; glycerol-3-phosphate acyltransferase [EC:2.3.1.15 2.3.1.198]	WB01_008448_0042143
			ko:K14423 SMO1; methylsterol monooxygenase 1	WB01_006704_0071697
			ko:K20623 CYP92A6; typhasterol/6-deoxotyphasterol 2alpha-hydroxylase	WB01_008830_0029072
			ko:K14488 SAUR; SAUR family protein	WB01_007345_0025386, WB01_009750_0053181,
				WB01_009750_0069852, WB01_009750_0113510
	ko04075	Plant hormone signal transduction	ko:K14491 ARR-B; two-component response regulator ARR-B family	WB01_002448_1719424
			ko:K14497 PP2C; protein phosphatase 2C [EC:3.1.3.16]	WB01_000057_0073305
			ko:K14498 SNRK2; serine/threonine-protein kinase SRK2 [EC:2.7.11.1]	WB01_018366_0012591
			ko:K14508 NPR1; regulatory protein NPR1	WB01_005433_0056418
			ko:K14514 EIN3; ethylene-insensitive protein 3	WB01_004786_0042240
	ko04626	Plant-pathogen interaction	ko:K05391 CNGC; cyclic nucleotide gated channel, plant	WB01_000291_0021845
			ko:K13412 CPK; calcium-dependent protein kinase [EC:2.7.11.1]	WB01_006102_0836793
			ko:K13430 PBS1; serine/threonine-protein kinase PBS1 [EC:2.7.11.1]	WB01_004194_0732393
			ko:K13448 CML; calcium-binding protein CML	WB01_007975_0157998
			ko:K13457 RPM1; disease resistance protein RPM1	WB01_000045_0016555, WB01_000488_0003812,
				WB01_001359_0374526, WB01_001694_0024964,
				WB01_002095_0047468, WB01_002586_0171123,
				WB01_002905_0106253, WB01_003980_0037875,
				WB01_004605_0089750, WB01_004924_0012548,
				WB01_004955_0273728, WB01_005500_0022933,
				WB01_005500_0027509, WB01_006116_0030541,
				WB01_006495_0012237, WB01_007411_0219367,
				WB01_009353_0025898, WB01_010160_0205430,
				WB01_010325_0337714, WB01_012891_0054910,
				WB01_013766_0001503, WB01_016504_0028857,
				WB01_018366_0007296, WB01_021485_0005750
			ko:K18835 WRKY2; WRKY transcription factor 2	WB01_005817_0448022
	ko01130	Biosynthesis of antibiotics	ko:K00815 TAT; tyrosine aminotransferase [EC:2.6.1.5]	WB01_007981_0241698
			ko:K01952 purL; phosphoribosylformylglycinamidine synthase [EC:6.3.5.3]	WB01_006727_0029938
			ko:K15889 PCME; prenylcysteine alpha-carboxyl methylesterase [EC:3.1.1.-]	WB01_001293_0515925
	ko05169	Epstein-Barr virus infection	ko:K03035 PSMD12; 26S proteasome regulatory subunit N5	WB01_005622_0104451
			ko:K03063 PSMC4; 26S proteasome regulatory subunit T3	WB01_014736_0013610
			ko:K03136 TFIIE1; transcription initiation factor TFIIE subunit alpha	WB01_007238_0237233
	ko04016	MAPK signaling pathway - plant	ko:K14497 PP2C; protein phosphatase 2C [EC:3.1.3.16]	WB01_000057_0073305
			ko:K14498 SNRK2; serine/threonine-protein kinase SRK2 [EC:2.7.11.1]	WB01_018366_0012591
			ko:K14514 EIN3; ethylene-insensitive protein 3	WB01_004786_0042240
*Immune-related genes (in red) enriched in the pathways associated with hypersensitive response, disease resistance or defense responses.
*High confidence genes were shown in bold font

## Sheet: Table S14
Table S14. GO over-repressentation in WB1 and Morex.
	term ID	description	frequency	log10 p-value	uniqueness	dispensability
WB1_expanded_BP	GO:0006281	DNA repair	0.02234	-116.678	0.64	0
	GO:0033554	cellular response to stress	0.02967	-114.886	0.79	0.8
	GO:0006974	cellular response to DNA damage stimulus	0.0236	-116.041	0.78	0.9
	GO:0050896	response to stimulus	0.1221	-26.1079	0.96	0
	GO:0060249	anatomical structure homeostasis	0.00185	-153.041	0.88	0
	GO:0065007	biological regulation	0.20498	-11.1938	0.96	0
	GO:0070972	protein localization to endoplasmic reticulum	0.00187	-3.585	0.59	0
	GO:0072599	establishment of protein localization to endoplasmic reticulum	0.00165	-3.9208	0.58	0.97
	GO:0006612	protein targeting to membrane	0.00182	-3.9208	0.43	0.87
	GO:1902582	single-organism intracellular transport	0.005	-2.7959	0.56	0.83
	GO:0044802	single-organism membrane organization	0.00678	-3	0.6	0.84
	GO:0090150	establishment of protein localization to membrane	0.00358	-3.1135	0.41	0.93
	GO:0072657	protein localization to membrane	0.00387	-3.1135	0.41	0.92
	GO:0006613	cotranslational protein targeting to membrane	0.00139	-3.9208	0.43	0.96
	GO:0045047	protein targeting to ER	0.00164	-3.9208	0.57	0.98
	GO:0006614	SRP-dependent cotranslational protein targeting to membrane	0.00138	-3.9208	0.41	0.79
	GO:0072594	establishment of protein localization to organelle	0.00492	-2.585	0.57	0.87
	GO:0071840	cellular component organization or biogenesis	0.08568	-59.7959	0.96	0
	GO:0006807	nitrogen compound metabolic process	0.38744	-6.3279	0.95	0.03
	GO:0032196	transposition	0.0043	-13.1079	0.86	0.04
	GO:0051276	chromosome organization	0.01477	-106.585	0.67	0.04
	GO:1901360	organic cyclic compound metabolic process	0.30324	-17.7212	0.92	0.09
	GO:0046483	heterocycle metabolic process	0.29664	-18.7696	0.85	0.12
	GO:0006725	cellular aromatic compound metabolic process	0.29628	-18.2596	0.85	0.24
	GO:0065008	regulation of biological quality	0.03395	-99.7447	0.92	0.26
	GO:0006259	DNA metabolic process	0.05607	-145.523	0.79	0.36
	GO:0090304	nucleic acid metabolic process	0.21449	-30.3979	0.77	0.44
	GO:0034641	cellular nitrogen compound metabolic process	0.34137	-9.8539	0.8	0.44
	GO:0061024	membrane organization	0.00759	-2.6576	0.7	0.54
	GO:0006950	response to stress	0.04575	-49.4318	0.85	0.54
	GO:0006313	transposition, DNA-mediated	0.00413	-13.1079	0.74	0.59
	GO:0006139	nucleobase-containing compound metabolic process	0.26547	-21.3098	0.77	0.6
	GO:0015074	DNA integration	0.00682	-48.2366	0.77	0.62
	GO:0000723	telomere maintenance	0.00133	-153.041	0.56	0.62
	GO:0032200	telomere organization	0.00133	-153.041	0.72	0.63
	GO:0042592	homeostatic process	0.01661	-108.585	0.88	0.63
	GO:0006996	organelle organization	0.03595	-90.8861	0.66	0.65
	GO:0016043	cellular component organization	0.07239	-68.9586	0.66	0.75
	GO:1902580	single-organism cellular localization	0.0069	-2.3665	0.59	0.68
	GO:0006605	protein targeting	0.00694	-2.1675	0.57	0.82
	GO:0033365	protein localization to organelle	0.00609	-2.3372	0.58	0.76
	GO:0051716	cellular response to stimulus	0.09561	-67.5086	0.79	0.68
	GO:0006310	DNA recombination	0.01641	-7.1612	0.76	0.69
Morex_expanded_BP	GO:0006952	defense response	0.00568	-29.5086	0.97	0
	GO:0008152	metabolic process	0.75387	-0.3188	0.99	0
	GO:0009987	cellular process	0.6378	-0.6778	0.99	0
	GO:0015977	carbon fixation	0.00036	-8.7212	0.86	0
	GO:0050896	response to stimulus	0.1221	-10.1675	0.98	0
	GO:0065007	biological regulation	0.20498	-0.7447	0.98	0
	GO:0006091	generation of precursor metabolites and energy	0.0194	-3.284	0.86	0.01
	GO:0019222	regulation of metabolic process	0.11942	-1.6383	0.74	0.02
	GO:0010467	gene expression	0.19671	-6.301	0.76	0.05
	GO:0006807	nitrogen compound metabolic process	0.38744	-5.6576	0.91	0.05
	GO:0009058	biosynthetic process	0.31611	-4.0706	0.91	0.07
	GO:0071704	organic substance metabolic process	0.58357	-1.6778	0.9	0.09
	GO:1901135	carbohydrate derivative metabolic process	0.06319	-2.1805	0.86	0.1
	GO:0042773	ATP synthesis coupled electron transport	0.00221	-7.7959	0.49	0.11
	GO:0046128	purine ribonucleoside metabolic process	0.01996	-3.6198	0.45	0.77
	GO:0042278	purine nucleoside metabolic process	0.02005	-3.6198	0.45	0.9
	GO:0009205	purine ribonucleoside triphosphate metabolic process	0.01366	-3.8239	0.48	0.97
	GO:0022904	respiratory electron transport chain	0.00367	-6.8861	0.75	0.88
	GO:0009116	nucleoside metabolic process	0.02917	-3.3979	0.44	0.95
	GO:0009117	nucleotide metabolic process	0.04166	-2.9208	0.44	0.88
	GO:0009119	ribonucleoside metabolic process	0.02521	-3.4949	0.45	0.9
	GO:0009259	ribonucleotide metabolic process	0.02752	-3.4815	0.45	0.92
	GO:0009123	nucleoside monophosphate metabolic process	0.02367	-3.6576	0.47	0.79
	GO:0009126	purine nucleoside monophosphate metabolic process	0.01916	-3.7212	0.47	0.92
	GO:0006163	purine nucleotide metabolic process	0.02435	-3.4202	0.44	0.94
	GO:0009144	purine nucleoside triphosphate metabolic process	0.01401	-3.8239	0.48	0.94
	GO:0006119	oxidative phosphorylation	0.0025	-7.7959	0.49	0.71
	GO:0009150	purine ribonucleotide metabolic process	0.02353	-3.5086	0.43	0.92
	GO:0009161	ribonucleoside monophosphate metabolic process	0.02267	-3.6778	0.46	0.94
	GO:0009167	purine ribonucleoside monophosphate metabolic process	0.01915	-3.7212	0.47	0.78
	GO:0045333	cellular respiration	0.00984	-5.6778	0.73	0.82
	GO:0006753	nucleoside phosphate metabolic process	0.04207	-2.9208	0.44	0.9
	GO:0046034	ATP metabolic process	0.01263	-3.8861	0.44	0.93
	GO:0015980	energy derivation by oxidation of organic compounds	0.01175	-5.4089	0.73	0.85
	GO:0009199	ribonucleoside triphosphate metabolic process	0.01458	-3.8239	0.48	0.96
	GO:0044237	cellular metabolic process	0.53061	-1.3665	0.83	0.12
	GO:0044238	primary metabolic process	0.53743	-0.8539	0.9	0.12
	GO:1901564	organonitrogen compound metabolic process	0.17886	-7.1367	0.7	0.15
	GO:1901360	organic cyclic compound metabolic process	0.30324	-1.3565	0.82	0.16
	GO:0046483	heterocycle metabolic process	0.29664	-1.4202	0.77	0.18
	GO:0044281	small molecule metabolic process	0.15138	-0.7696	0.79	0.2
	GO:0043170	macromolecule metabolic process	0.39491	-0.9586	0.81	0.21
	GO:0006725	cellular aromatic compound metabolic process	0.29628	-1.3872	0.77	0.24
	GO:0043603	cellular amide metabolic process	0.06879	-6.8861	0.7	0.26
	GO:0072521	purine-containing compound metabolic process	0.02673	-3.3468	0.65	0.29
	GO:0019538	protein metabolic process	0.18489	-0.7447	0.75	0.34
	GO:0055086	nucleobase-containing small molecule metabolic process	0.04917	-2.7212	0.56	0.35
	GO:0019637	organophosphate metabolic process	0.06148	-2.1805	0.68	0.39
	GO:0034641	cellular nitrogen compound metabolic process	0.34137	-6.4559	0.64	0.42
	GO:0044260	cellular macromolecule metabolic process	0.34276	-1.3665	0.67	0.42
	GO:0006412	translation	0.05686	-7.1367	0.51	0.44
	GO:0006518	peptide metabolic process	0.05961	-6.9586	0.62	0.89
	GO:0043604	amide biosynthetic process	0.06374	-7.0605	0.6	0.89
	GO:0043043	peptide biosynthetic process	0.0577	-7.0605	0.55	0.93
	GO:0006950	response to stress	0.04575	-14.0269	0.97	0.45
	GO:0044271	cellular nitrogen compound biosynthetic process	0.22502	-6.3665	0.55	0.45
	GO:0006139	nucleobase-containing compound metabolic process	0.26547	-1.585	0.54	0.5
	GO:0009059	macromolecule biosynthetic process	0.19548	-6.3565	0.65	0.5
	GO:1901657	glycosyl compound metabolic process	0.02961	-3.3979	0.7	0.54
	GO:0019693	ribose phosphate metabolic process	0.03032	-3.3279	0.58	0.74
	GO:0016070	RNA metabolic process	0.15951	-1	0.52	0.54
	GO:1901362	organic cyclic compound biosynthetic process	0.17871	-1.1024	0.58	0.55
	GO:0019438	aromatic compound biosynthetic process	0.16954	-1.1675	0.57	0.55
	GO:0018130	heterocycle biosynthetic process	0.17388	-1.1487	0.57	0.56
	GO:0044267	cellular protein metabolic process	0.14293	-1.1871	0.71	0.57
	GO:0034645	cellular macromolecule biosynthetic process	0.19291	-6.3665	0.58	0.58
	GO:0044249	cellular biosynthetic process	0.30048	-4.4685	0.63	0.58
	GO:1901566	organonitrogen compound biosynthetic process	0.14064	-5.0969	0.56	0.59
	GO:0009141	nucleoside triphosphate metabolic process	0.01605	-3.7212	0.49	0.59
	GO:0090304	nucleic acid metabolic process	0.21449	-0.5528	0.51	0.6
	GO:1901576	organic substance biosynthetic process	0.30365	-4.4437	0.66	0.66
	GO:0006355	regulation of transcription, DNA-templated	0.09917	-1.8861	0.38	0.66
	GO:1903506	regulation of nucleic acid-templated transcription	0.09965	-1.8861	0.38	0.9
	GO:0097659	nucleic acid-templated transcription	0.10721	-1.5229	0.47	0.88
	GO:0032774	RNA biosynthetic process	0.10925	-1.5086	0.48	0.73
	GO:0080090	regulation of primary metabolic process	0.11675	-1.699	0.63	0.86
	GO:0009889	regulation of biosynthetic process	0.10834	-1.7696	0.59	0.84
	GO:0010468	regulation of gene expression	0.10815	-1.7696	0.58	0.83
	GO:0031323	regulation of cellular metabolic process	0.11662	-1.6778	0.59	0.87
	GO:0031326	regulation of cellular biosynthetic process	0.10816	-1.7696	0.52	0.89
	GO:0051252	regulation of RNA metabolic process	0.10029	-1.8861	0.41	0.89
	GO:0010556	regulation of macromolecule biosynthetic process	0.10749	-1.7696	0.51	0.89
	GO:2001141	regulation of RNA biosynthetic process	0.09969	-1.8861	0.38	0.9
	GO:0019219	regulation of nucleobase-containing compound metabolic process	0.10258	-1.8239	0.44	0.86
	GO:2000112	regulation of cellular macromolecule biosynthetic process	0.10683	-1.7696	0.48	0.88
	GO:0006351	transcription, DNA-templated	0.10659	-1.5229	0.47	0.88
	GO:0060255	regulation of macromolecule metabolic process	0.11716	-1.6576	0.59	0.87
	GO:0051171	regulation of nitrogen compound metabolic process	0.10926	-1.7696	0.55	0.84
	GO:0022900	electron transport chain	0.00564	-4.8861	0.74	0.68
	GO:0034654	nucleobase-containing compound biosynthetic process	0.14533	-1.2924	0.49	0.7
	GO:0050794	regulation of cellular process	0.1884	-0.9586	0.69	0.7
	GO:0050789	regulation of biological process	0.19373	-0.9208	0.77	0.76
WB1_specific_BP	GO:0009611	response to wounding	0.00127	-4.8539	0.97	0
	GO:0015074	DNA integration	0.00682	-75.585	0.77	0
	GO:0060249	anatomical structure homeostasis	0.00185	-0.7212	0.84	0
	GO:0009056	catabolic process	0.0482	-0.3279	0.94	0.02
	GO:0007067	mitotic nuclear division	0.00322	-3.4318	0.77	0.03
	GO:0000280	nuclear division	0.00422	-3.1612	0.86	0.95
	GO:0000278	mitotic cell cycle	0.00561	-2.8539	0.83	0.71
	GO:1903047	mitotic cell cycle process	0.00514	-2.8539	0.83	0.94
	GO:0022402	cell cycle process	0.01053	-1.6021	0.83	0.8
	GO:0006457	protein folding	0.00903	-1.2366	0.93	0.03
	GO:0006807	nitrogen compound metabolic process	0.38744	-3.3279	0.93	0.03
	GO:0016042	lipid catabolic process	0.00401	-2.301	0.72	0.07
	GO:0044282	small molecule catabolic process	0.01273	-1.5376	0.74	0.8
	GO:0016054	organic acid catabolic process	0.00945	-1.7959	0.67	0.7
	GO:1901360	organic cyclic compound metabolic process	0.30324	-3.4815	0.87	0.07
	GO:0006725	cellular aromatic compound metabolic process	0.29628	-3.5686	0.83	0.1
	GO:0006413	translational initiation	0.00518	-3.8861	0.64	0.14
	GO:0005991	trehalose metabolic process	0.00085	-1.1871	0.75	0.15
	GO:0046351	disaccharide biosynthetic process	0.00064	-1.1675	0.73	0.93
	GO:0005992	trehalose biosynthetic process	0.0006	-1.2291	0.73	0.93
	GO:0005984	disaccharide metabolic process	0.00121	-1.0555	0.75	0.82
	GO:0009312	oligosaccharide biosynthetic process	0.00248	-1.0223	0.74	0.89
	GO:0043603	cellular amide metabolic process	0.06879	-1.585	0.8	0.18
	GO:0007049	cell cycle	0.01885	-1.4685	0.87	0.19
	GO:0043170	macromolecule metabolic process	0.39491	-0.5686	0.87	0.21
	GO:0046483	heterocycle metabolic process	0.29664	-3.5229	0.83	0.24
	GO:0048519	negative regulation of biological process	0.01984	-0.6778	0.81	0.25
	GO:0006259	DNA metabolic process	0.05607	-38.4815	0.73	0.31
	GO:0000413	protein peptidyl-prolyl isomerization	0.00393	-1.6383	0.75	0.31
	GO:0018208	peptidyl-proline modification	0.00406	-1.6383	0.75	0.75
	GO:0032269	negative regulation of cellular protein metabolic process	0.00423	-1.7696	0.5	0.31
	GO:0006417	regulation of translation	0.00692	-1.4202	0.52	0.89
	GO:0048523	negative regulation of cellular process	0.0183	-1.0706	0.61	0.81
	GO:0010605	negative regulation of macromolecule metabolic process	0.01169	-0.6576	0.55	0.97
	GO:0009892	negative regulation of metabolic process	0.0126	-0.6383	0.62	0.92
	GO:0009890	negative regulation of biosynthetic process	0.00772	-1.1487	0.59	0.88
	GO:0032268	regulation of cellular protein metabolic process	0.01473	-1.6198	0.57	0.85
	GO:0031324	negative regulation of cellular metabolic process	0.01165	-1.0757	0.56	0.93
	GO:0031327	negative regulation of cellular biosynthetic process	0.00768	-1.1487	0.55	0.99
	GO:0051248	negative regulation of protein metabolic process	0.00435	-1.7696	0.53	0.81
	GO:0010558	negative regulation of macromolecule biosynthetic process	0.00739	-1.1487	0.54	0.98
	GO:0034249	negative regulation of cellular amide metabolic process	0.00092	-1.7696	0.56	0.71
	GO:0017148	negative regulation of translation	0.0009	-1.7696	0.49	0.87
	GO:2000113	negative regulation of cellular macromolecule biosynthetic process	0.00715	-1.1487	0.52	0.86
	GO:0010629	negative regulation of gene expression	0.00784	-0.7212	0.56	0.9
	GO:0051172	negative regulation of nitrogen compound metabolic process	0.00792	-1.0757	0.58	0.89
	GO:0006508	proteolysis	0.05223	-2.0223	0.75	0.33
	GO:0051246	regulation of protein metabolic process	0.01551	-1.4437	0.64	0.39
	GO:0010608	posttranscriptional regulation of gene expression	0.00719	-1.4202	0.7	0.42
	GO:0090304	nucleic acid metabolic process	0.21449	-7.0655	0.7	0.44
	GO:0034641	cellular nitrogen compound metabolic process	0.34137	-4.7447	0.78	0.44
	GO:0018193	peptidyl-amino acid modification	0.01495	-0.5528	0.73	0.49
	GO:0034248	regulation of cellular amide metabolic process	0.007	-1.4202	0.63	0.49
	GO:0009311	oligosaccharide metabolic process	0.00342	-0.9208	0.8	0.57
	GO:0016051	carbohydrate biosynthetic process	0.01079	-0.3372	0.74	0.71
	GO:0048285	organelle fission	0.00463	-2.6021	0.87	0.58
	GO:0030258	lipid modification	0.00377	-1.5528	0.82	0.58
	GO:0006260	DNA replication	0.01577	-2.5086	0.71	0.6
	GO:0006139	nucleobase-containing compound metabolic process	0.26547	-4.3768	0.73	0.6
	GO:0000723	telomere maintenance	0.00133	-0.7212	0.67	0.62
	GO:0032200	telomere organization	0.00133	-0.7212	0.88	0.63
	GO:0044712	single-organism catabolic process	0.0252	-0.7212	0.73	0.63
	GO:1901575	organic substance catabolic process	0.04612	-0.3468	0.72	0.89
	GO:0044248	cellular catabolic process	0.03266	-0.4202	0.71	0.81
	GO:0043043	peptide biosynthetic process	0.0577	-1.699	0.67	0.65
	GO:0006412	translation	0.05686	-1.3872	0.55	0.93
	GO:0006518	peptide metabolic process	0.05961	-1.6778	0.7	0.89
	GO:0043604	amide biosynthetic process	0.06374	-1.699	0.68	0.89
	GO:0051603	proteolysis involved in cellular protein catabolic process	0.00759	-0.3665	0.6	0.67
	GO:0019941	modification-dependent protein catabolic process	0.00612	-0.3188	0.61	0.98
	GO:0043632	modification-dependent macromolecule catabolic process	0.00627	-0.3188	0.67	0.87
	GO:0044257	cellular protein catabolic process	0.00772	-0.3665	0.61	0.94
	GO:0006511	ubiquitin-dependent protein catabolic process	0.00584	-0.3188	0.61	0.96
Morex_specific_BP	GO:0006979	response to oxidative stress	0.00575	-0.7212	0.98	0
	GO:0008152	metabolic process	0.75387	-43.8239	1	0
	GO:0009888	tissue development	0.00491	-4.8539	0.91	0
	GO:0044707	single-multicellular organism process	0.01829	-0.8539	0.84	0.89
	GO:0044767	single-organism developmental process	0.02699	-0.7212	0.81	0.89
	GO:0048856	anatomical structure development	0.0254	-0.7212	0.9	0.95
	GO:0050793	regulation of developmental process	0.01205	-4	0.88	0.71
	GO:0007275	multicellular organism development	0.01559	-0.8539	0.8	0.81
	GO:0009987	cellular process	0.6378	-68.699	1	0
	GO:0015979	photosynthesis	0.00183	-127.745	0.92	0
	GO:0019953	sexual reproduction	0.00275	-0.9586	0.99	0
	GO:0031647	regulation of protein stability	0.0007	-21.3872	0.96	0
	GO:0032502	developmental process	0.02812	-0.7212	0.99	0
	GO:0044699	single-organism process	0.46569	-8.9208	0.99	0
	GO:0010467	gene expression	0.19671	-63.6576	0.88	0.02
	GO:0017004	cytochrome complex assembly	0.00206	-14.9208	0.89	0.03
	GO:0043623	cellular protein complex assembly	0.00673	-8.1549	0.88	0.82
	GO:0034622	cellular macromolecular complex assembly	0.01211	-2.7212	0.88	0.88
	GO:0006461	protein complex assembly	0.0096	-2.699	0.88	0.95
	GO:0006091	generation of precursor metabolites and energy	0.0194	-80.2291	0.9	0.06
	GO:0022900	electron transport chain	0.00564	-77	0.74	0.07
	GO:0009060	aerobic respiration	0.00618	-3.9586	0.74	0.9
	GO:0045333	cellular respiration	0.00984	-39.5686	0.73	0.79
	GO:0022904	respiratory electron transport chain	0.00367	-39.3565	0.74	0.86
	GO:0042773	ATP synthesis coupled electron transport	0.00221	-22.3372	0.49	0.88
	GO:0015980	energy derivation by oxidation of organic compounds	0.01175	-38.9208	0.72	0.85
	GO:0044237	cellular metabolic process	0.53061	-80.2218	0.9	0.07
	GO:0009058	biosynthetic process	0.31611	-57.3372	0.95	0.08
	GO:0015992	proton transport	0.01148	-39.7212	0.78	0.08
	GO:0015991	ATP hydrolysis coupled proton transport	0.00163	-6.8539	0.81	0.81
	GO:0009206	purine ribonucleoside triphosphate biosynthetic process	0.00485	-29	0.53	0.98
	GO:0006812	cation transport	0.03242	-11.8239	0.87	0.82
	GO:0098662	inorganic cation transmembrane transport	0.01858	-19.5686	0.86	0.83
	GO:0098655	cation transmembrane transport	0.0229	-18.6576	0.86	0.86
	GO:0098660	inorganic ion transmembrane transport	0.02317	-19.5686	0.87	0.83
	GO:1902600	hydrogen ion transmembrane transport	0.01015	-32.585	0.78	0.97
	GO:0009145	purine nucleoside triphosphate biosynthetic process	0.00485	-29	0.53	0.92
	GO:0015672	monovalent inorganic cation transport	0.01824	-26.2007	0.87	0.78
	GO:0034220	ion transmembrane transport	0.03528	-18.6576	0.87	0.71
	GO:0006754	ATP biosynthetic process	0.00432	-30.4437	0.49	0.97
	GO:0015988	energy coupled proton transmembrane transport, against electrochemical gradient	0.0017	-6.8539	0.81	0.81
	GO:0015985	energy coupled proton transport, down electrochemical gradient	0.00411	-33.4089	0.8	0.89
	GO:0015986	ATP synthesis coupled proton transport	0.00411	-33.4089	0.41	0.89
	GO:0009201	ribonucleoside triphosphate biosynthetic process	0.00577	-29	0.52	0.95
	GO:0006807	nitrogen compound metabolic process	0.38744	-63.4685	0.95	0.09
	GO:1901135	carbohydrate derivative metabolic process	0.06319	-25.585	0.92	0.1
	GO:0044238	primary metabolic process	0.53743	-8.2757	0.95	0.11
	GO:0071704	organic substance metabolic process	0.58357	-6.2441	0.95	0.12
	GO:0044710	single-organism metabolic process	0.31682	-16.7447	0.84	0.15
	GO:0005991	trehalose metabolic process	0.00085	-5.1192	0.78	0.15
	GO:0046351	disaccharide biosynthetic process	0.00064	-5.0605	0.74	0.93
	GO:0009312	oligosaccharide biosynthetic process	0.00248	-4.6021	0.73	0.87
	GO:0005992	trehalose biosynthetic process	0.0006	-5.2441	0.74	0.93
	GO:0005984	disaccharide metabolic process	0.00121	-3.6576	0.78	0.89
	GO:0007018	microtubule-based movement	0.00287	-0.5528	0.84	0.17
	GO:0043170	macromolecule metabolic process	0.39491	-7.0315	0.89	0.18
	GO:0046483	heterocycle metabolic process	0.29664	-0.8861	0.86	0.18
	GO:0009141	nucleoside triphosphate metabolic process	0.01605	-47.5086	0.54	0.2
	GO:0046128	purine ribonucleoside metabolic process	0.01996	-41.2924	0.49	0.71
	GO:0046129	purine ribonucleoside biosynthetic process	0.00923	-27.1675	0.5	0.94
	GO:1901293	nucleoside phosphate biosynthetic process	0.02599	-18.7447	0.49	0.89
	GO:0042278	purine nucleoside metabolic process	0.02005	-41.2924	0.5	0.9
	GO:0009205	purine ribonucleoside triphosphate metabolic process	0.01366	-44.0555	0.52	0.97
	GO:0009260	ribonucleotide biosynthetic process	0.01734	-24.2366	0.48	0.95
	GO:0009259	ribonucleotide metabolic process	0.02752	-39.1024	0.49	0.92
	GO:0006119	oxidative phosphorylation	0.0025	-22.3372	0.49	0.78
	GO:0009116	nucleoside metabolic process	0.02917	-41.6021	0.49	0.95
	GO:0009117	nucleotide metabolic process	0.04166	-34.8861	0.49	0.88
	GO:0009119	ribonucleoside metabolic process	0.02521	-41.5686	0.5	0.9
	GO:0009124	nucleoside monophosphate biosynthetic process	0.01486	-25.7447	0.5	0.9
	GO:0009123	nucleoside monophosphate metabolic process	0.02367	-41.8239	0.52	0.79
	GO:0009126	purine nucleoside monophosphate metabolic process	0.01916	-42.7447	0.52	0.92
	GO:0009127	purine nucleoside monophosphate biosynthetic process	0.01044	-26.9208	0.51	0.91
	GO:0072522	purine-containing compound biosynthetic process	0.01502	-22.2291	0.68	0.87
	GO:0006163	purine nucleotide metabolic process	0.02435	-38.301	0.49	0.94
	GO:0006164	purine nucleotide biosynthetic process	0.01409	-23.6383	0.48	0.96
	GO:0009144	purine nucleoside triphosphate metabolic process	0.01401	-44.0555	0.52	0.94
	GO:0009156	ribonucleoside monophosphate biosynthetic process	0.01394	-25.9586	0.5	0.94
	GO:0042455	ribonucleoside biosynthetic process	0.01419	-27.7696	0.5	0.88
	GO:0009152	purine ribonucleotide biosynthetic process	0.01337	-24.8539	0.47	0.86
	GO:0009150	purine ribonucleotide metabolic process	0.02353	-39.6021	0.47	0.92
	GO:0009163	nucleoside biosynthetic process	0.01435	-27.7696	0.5	0.98
	GO:0009161	ribonucleoside monophosphate metabolic process	0.02267	-42.0044	0.51	0.94
	GO:0009167	purine ribonucleoside monophosphate metabolic process	0.01915	-42.7447	0.51	0.75
	GO:0009168	purine ribonucleoside monophosphate biosynthetic process	0.01043	-26.9208	0.51	0.91
	GO:0009165	nucleotide biosynthetic process	0.02562	-18.7447	0.48	0.9
	GO:0006753	nucleoside phosphate metabolic process	0.04207	-34.699	0.5	0.9
	GO:0046034	ATP metabolic process	0.01263	-45.2366	0.47	0.93
	GO:0042451	purine nucleoside biosynthetic process	0.00923	-27.1675	0.5	0.94
	GO:1901659	glycosyl compound biosynthetic process	0.01466	-27.7696	0.63	0.84
	GO:0009199	ribonucleoside triphosphate metabolic process	0.01458	-44.0555	0.52	0.96
	GO:1901657	glycosyl compound metabolic process	0.02961	-41.6021	0.69	0.21
	GO:1901137	carbohydrate derivative biosynthetic process	0.03651	-13.3098	0.72	0.76
	GO:0019693	ribose phosphate metabolic process	0.03032	-36.8539	0.6	0.74
	GO:0090407	organophosphate biosynthetic process	0.0411	-13.0862	0.61	0.78
	GO:0006397	mRNA processing	0.00561	-5.585	0.77	0.21
	GO:0008033	tRNA processing	0.01345	-0.6576	0.76	0.7
	GO:0000377	RNA splicing, via transesterification reactions with bulged adenosine as nucleophile	0.00318	-1.6576	0.78	0.99
	GO:0000375	RNA splicing, via transesterification reactions	0.0032	-1.6576	0.78	0.95
	GO:0000398	mRNA splicing, via spliceosome	0.00315	-1.6576	0.78	0.88
	GO:0034470	ncRNA processing	0.02222	-0.5229	0.74	0.82
	GO:1901360	organic cyclic compound metabolic process	0.30324	-0.6198	0.89	0.21
	GO:0006928	movement of cell or subcellular component	0.00973	-0.5528	0.82	0.21
	GO:0072521	purine-containing compound metabolic process	0.02673	-37.0757	0.76	0.22
	GO:0043603	cellular amide metabolic process	0.06879	-140.523	0.8	0.22
	GO:0065008	regulation of biological quality	0.03395	-2.1135	0.95	0.24
	GO:0006725	cellular aromatic compound metabolic process	0.29628	-0.7959	0.86	0.24
	GO:0006260	DNA replication	0.01577	-2.0458	0.76	0.26
	GO:1901564	organonitrogen compound metabolic process	0.17886	-138.009	0.81	0.26
	GO:0055114	oxidation-reduction process	0.1506	-22.7447	0.78	0.29
	GO:0016071	mRNA metabolic process	0.00798	-4.7696	0.79	0.31
	GO:0090662	ATP hydrolysis coupled transmembrane transport	0.01001	-6.8539	0.9	0.32
	GO:0006413	translational initiation	0.00518	-9.8239	0.75	0.32
	GO:0044763	single-organism cellular process	0.27536	-9.2676	0.82	0.33
	GO:0071705	nitrogen compound transport	0.01767	-2.7696	0.92	0.34
	GO:0048518	positive regulation of biological process	0.01744	-1.2924	0.95	0.34
	GO:0019538	protein metabolic process	0.18489	-20.2924	0.87	0.34
	GO:0072527	pyrimidine-containing compound metabolic process	0.01037	-0.9586	0.78	0.35
	GO:0006631	fatty acid metabolic process	0.00878	-0.3468	0.73	0.36
	GO:0006396	RNA processing	0.0321	-1.6021	0.75	0.37
	GO:0044267	cellular protein metabolic process	0.14293	-28.3565	0.83	0.38
	GO:0044711	single-organism biosynthetic process	0.10864	-4.0757	0.74	0.38
	GO:1902578	single-organism localization	0.05919	-17	0.82	0.4
	GO:0044281	small molecule metabolic process	0.15138	-7.1192	0.78	0.42
	GO:0034641	cellular nitrogen compound metabolic process	0.34137	-74.6576	0.77	0.42
	GO:0044260	cellular macromolecule metabolic process	0.34276	-10.7447	0.82	0.42
	GO:0050821	protein stabilization	0.00045	-21.3872	0.96	0.44
	GO:0055086	nucleobase-containing small molecule metabolic process	0.04917	-34.7212	0.64	0.45
	GO:0044271	cellular nitrogen compound biosynthetic process	0.22502	-74.5528	0.71	0.45
	GO:0015886	heme transport	0.00066	-12.8239	0.86	0.46
	GO:0006811	ion transport	0.05344	-8.6021	0.91	0.48
	GO:0051181	cofactor transport	0.00109	-12.8239	0.85	0.48
	GO:0048582	positive regulation of post-embryonic development	7e-05	-4.8539	0.83	0.48
	GO:0048580	regulation of post-embryonic development	0.00025	-4.3768	0.82	0.72
	GO:0044262	cellular carbohydrate metabolic process	0.01257	-0.4318	0.86	0.49
	GO:1901678	iron coordination entity transport	0.00144	-12.8239	0.85	0.49
	GO:0051239	regulation of multicellular organismal process	0.00628	-4.3768	0.9	0.5
	GO:0019637	organophosphate metabolic process	0.06148	-22.8539	0.72	0.5
	GO:0090558	plant epidermis development	0.00013	-4.8539	0.92	0.5
	GO:0006139	nucleobase-containing compound metabolic process	0.26547	-1.3665	0.72	0.5
	GO:0009059	macromolecule biosynthetic process	0.19548	-59.1549	0.79	0.5
	GO:1901566	organonitrogen compound biosynthetic process	0.14064	-136	0.71	0.51
	GO:0019692	deoxyribose phosphate metabolic process	0.00169	-3.8539	0.7	0.52
	GO:0055085	transmembrane transport	0.08916	-0.7696	0.9	0.54
	GO:0034645	cellular macromolecule biosynthetic process	0.19291	-59.2007	0.75	0.54
	GO:0009311	oligosaccharide metabolic process	0.00342	-3.3188	0.8	0.57
	GO:0009219	pyrimidine deoxyribonucleotide metabolic process	0.00143	-3.8539	0.6	0.57
	GO:0009394	2'-deoxyribonucleotide metabolic process	0.00151	-3.8539	0.6	0.98
	GO:0006220	pyrimidine nucleotide metabolic process	0.0067	-1.7447	0.56	0.78
	GO:0006952	defense response	0.00568	-0.3665	0.98	0.57
	GO:0043467	regulation of generation of precursor metabolites and energy	0.0003	-12.4559	0.84	0.58
	GO:0044249	cellular biosynthetic process	0.30048	-63.1487	0.77	0.58
	GO:0009262	deoxyribonucleotide metabolic process	0.00236	-3.6383	0.6	0.6
	GO:0006818	hydrogen transport	0.01149	-39.7212	0.82	0.6
	GO:0044765	single-organism transport	0.05708	-17.6383	0.79	0.73
	GO:0022607	cellular component assembly	0.02484	-3.4089	0.88	0.61
	GO:0071822	protein complex subunit organization	0.01287	-2.2007	0.88	0.85
	GO:0070271	protein complex biogenesis	0.00963	-2.699	0.93	0.72
	GO:0065003	macromolecular complex assembly	0.01497	-2.4318	0.88	0.76
	GO:0051094	positive regulation of developmental process	0.00258	-4.8539	0.88	0.62
	GO:0019684	photosynthesis, light reaction	0.00069	-48.0757	0.84	0.62
	GO:0009773	photosynthetic electron transport in photosystem I	3e-05	-10.1192	0.8	0.71
	GO:0009772	photosynthetic electron transport in photosystem II	0.00012	-8.0506	0.78	0.85
	GO:0042548	regulation of photosynthesis, light reaction	6e-05	-12.4559	0.84	0.97
	GO:0009767	photosynthetic electron transport chain	0.00025	-26.2676	0.77	0.81
	GO:0010109	regulation of photosynthesis	8e-05	-12.4559	0.88	0.75
	GO:0042549	photosystem II stabilization	5e-05	-12.4559	0.84	0.73
	GO:0008380	RNA splicing	0.00413	-1.2147	0.78	0.62
	GO:0009791	post-embryonic development	0.00163	-4.3768	0.83	0.64
	GO:0010374	stomatal complex development	3e-05	-4.8539	0.85	0.64
	GO:2000038	regulation of stomatal complex development	1e-05	-4.8539	0.84	0.82
	GO:2000123	positive regulation of stomatal complex development	1e-05	-4.8539	0.85	0.88
	GO:0043933	macromolecular complex subunit organization	0.02371	-0.9586	0.89	0.65
	GO:1901576	organic substance biosynthetic process	0.30365	-61.7447	0.8	0.66
	GO:0044085	cellular component biogenesis	0.04355	-1.9586	0.93	0.66
	GO:0006412	translation	0.05686	-144.569	0.67	0.66
	GO:0006518	peptide metabolic process	0.05961	-141.959	0.73	0.89
	GO:0043604	amide biosynthetic process	0.06374	-142.886	0.73	0.89
	GO:0043043	peptide biosynthetic process	0.0577	-142.886	0.69	0.93
	GO:0009142	nucleoside triphosphate biosynthetic process	0.00651	-29	0.52	0.66
	GO:0009147	pyrimidine nucleoside triphosphate metabolic process	0.00248	-3.1739	0.59	0.74
	GO:0051240	positive regulation of multicellular organismal process	0.00303	-4.8539	0.83	0.68
	GO:2000026	regulation of multicellular organismal development	0.00416	-4.3768	0.79	0.89
	GO:0009211	pyrimidine deoxyribonucleoside triphosphate metabolic process	0.00103	-4.2218	0.61	0.68
	GO:0046080	dUTP metabolic process	0.00051	-4.2218	0.6	0.94
	GO:0046390	ribose phosphate biosynthetic process	0.01778	-24.2366	0.57	0.69
	GO:0009200	deoxyribonucleoside triphosphate metabolic process	0.00112	-4.2218	0.61	0.69
	GO:0034637	cellular carbohydrate biosynthetic process	0.00478	-1.699	0.7	0.7
	GO:0016051	carbohydrate biosynthetic process	0.01079	-1.2757	0.71	0.73
WB1_singletons_BP	GO:0006184	(obsolete) GTP catabolic process	0.00143	-1.6778	0.99	0
	GO:0009607	response to biotic stimulus	0.00342	-1.9586	0.96	0
	GO:0015031	protein transport	0.02251	-1.4815	0.81	0
	GO:0070972	protein localization to endoplasmic reticulum	0.00187	-0.8539	0.8	0.7
	GO:0070727	cellular macromolecule localization	0.01561	-0.9208	0.78	0.89
	GO:0006605	protein targeting	0.00694	-0.7959	0.78	0.83
	GO:0033365	protein localization to organelle	0.00609	-0.6778	0.79	0.8
	GO:0006886	intracellular protein transport	0.01199	-1	0.77	0.89
	GO:0072594	establishment of protein localization to organelle	0.00492	-0.8239	0.79	0.87
	GO:0046907	intracellular transport	0.01564	-0.7447	0.79	0.94
	GO:0034613	cellular protein localization	0.01546	-0.9208	0.77	0.95
	GO:0051649	establishment of localization in cell	0.01679	-0.7447	0.79	0.92
	GO:0008104	protein localization	0.02626	-1.3872	0.81	0.91
	GO:0045184	establishment of protein localization	0.02407	-1.4815	0.81	0.94
	GO:0019953	sexual reproduction	0.00275	-0.7696	0.99	0
	GO:0023052	signaling	0.06765	-0.4089	0.99	0
	GO:0044265	cellular macromolecule catabolic process	0.01268	-3.4559	0.7	0
	GO:0006026	aminoglycan catabolic process	0.00166	-1	0.72	0.72
	GO:0030163	protein catabolic process	0.00997	-2.1871	0.72	0.86
	GO:0009057	macromolecule catabolic process	0.01953	-2.9208	0.75	0.71
	GO:0044257	cellular protein catabolic process	0.00772	-2.6576	0.69	0.94
	GO:0046700	heterocycle catabolic process	0.01044	-1.2441	0.72	0.74
	GO:0044248	cellular catabolic process	0.03266	-2.4202	0.75	0.78
	GO:0044270	cellular nitrogen compound catabolic process	0.01045	-1.2147	0.72	0.74
	GO:0019941	modification-dependent protein catabolic process	0.00612	-0.9586	0.69	0.98
	GO:1901575	organic substance catabolic process	0.04612	-1.7447	0.76	0.89
	GO:0043632	modification-dependent macromolecule catabolic process	0.00627	-0.9586	0.72	0.87
	GO:0019439	aromatic compound catabolic process	0.01164	-0.4318	0.72	0.75
	GO:0051603	proteolysis involved in cellular protein catabolic process	0.00759	-2.6576	0.69	0.83
	GO:0006511	ubiquitin-dependent protein catabolic process	0.00584	-0.9586	0.7	0.96
	GO:0065007	biological regulation	0.20498	-0.7447	0.99	0
	GO:0009056	catabolic process	0.0482	-1.9586	0.96	0.02
	GO:0006333	chromatin assembly or disassembly	0.0012	-0.9586	0.87	0.03
	GO:0034728	nucleosome organization	0.00129	-0.8539	0.86	0.74
	GO:0031497	chromatin assembly	0.00103	-0.8539	0.86	0.97
	GO:0006334	nucleosome assembly	0.00089	-0.8539	0.86	0.88
	GO:0065004	protein-DNA complex assembly	0.002	-0.8239	0.86	0.94
	GO:0006040	amino sugar metabolic process	0.00244	-1	0.9	0.04
	GO:0019319	hexose biosynthetic process	0.00263	-1.6021	0.8	0.04
	GO:0046364	monosaccharide biosynthetic process	0.00277	-1.6021	0.8	0.81
	GO:0016311	dephosphorylation	0.0125	-1.5376	0.84	0.07
	GO:0006790	sulfur compound metabolic process	0.01822	-0.3188	0.91	0.07
	GO:0007049	cell cycle	0.01885	-0.6383	0.88	0.08
	GO:0051052	regulation of DNA metabolic process	0.00245	-1.7212	0.7	0.14
	GO:0072527	pyrimidine-containing compound metabolic process	0.01037	-0.6576	0.8	0.16
	GO:0010467	gene expression	0.19671	-1.1024	0.84	0.19
	GO:0008380	RNA splicing	0.00413	-0.5229	0.78	0.21
	GO:0051338	regulation of transferase activity	0.00368	-1.284	0.84	0.22
	GO:0050790	regulation of catalytic activity	0.01575	-1.0269	0.81	0.82
	GO:0044271	cellular nitrogen compound biosynthetic process	0.22502	-0.8539	0.74	0.23
	GO:0006508	proteolysis	0.05223	-0.8861	0.83	0.25
	GO:0065009	regulation of molecular function	0.01726	-0.9586	0.84	0.26
	GO:0051726	regulation of cell cycle	0.00547	-0.6383	0.77	0.27
	GO:0006090	pyruvate metabolic process	0.00817	-0.3768	0.83	0.3
	GO:0033014	tetrapyrrole biosynthetic process	0.00798	-0.4685	0.77	0.3
	GO:0033013	tetrapyrrole metabolic process	0.00834	-0.3665	0.81	0.3
	GO:1902580	single-organism cellular localization	0.0069	-0.9586	0.78	0.31
	GO:0072657	protein localization to membrane	0.00387	-0.8861	0.66	0.92
	GO:0072599	establishment of protein localization to endoplasmic reticulum	0.00165	-1.0315	0.8	0.97
	GO:0006612	protein targeting to membrane	0.00182	-1.0315	0.68	0.87
	GO:1902582	single-organism intracellular transport	0.005	-0.9586	0.77	0.74
	GO:0044802	single-organism membrane organization	0.00678	-0.8239	0.8	0.84
	GO:0006613	cotranslational protein targeting to membrane	0.00139	-1.0315	0.68	0.96
	GO:0045047	protein targeting to ER	0.00164	-1.0315	0.79	0.98
	GO:0006614	SRP-dependent cotranslational protein targeting to membrane	0.00138	-1.0315	0.67	0.83
	GO:0090150	establishment of protein localization to membrane	0.00358	-0.8861	0.66	0.93
	GO:0072524	pyridine-containing compound metabolic process	0.01351	-0.5376	0.8	0.32
	GO:0010035	response to inorganic substance	0.00317	-0.585	0.96	0.32
	GO:0043603	cellular amide metabolic process	0.06879	-0.7696	0.82	0.34
	GO:0009147	pyrimidine nucleoside triphosphate metabolic process	0.00248	-1.4815	0.73	0.34
	GO:0051641	cellular localization	0.02041	-0.6778	0.89	0.36
	GO:0030001	metal ion transport	0.01677	-0.8539	0.88	0.36
	GO:0006812	cation transport	0.03242	-0.3188	0.87	0.74
	GO:0051174	regulation of phosphorus metabolic process	0.0058	-1.4318	0.73	0.36
	GO:0019220	regulation of phosphate metabolic process	0.00579	-1.4318	0.69	0.37
	GO:0001932	regulation of protein phosphorylation	0.0043	-1.2441	0.63	0.97
	GO:0045859	regulation of protein kinase activity	0.00295	-1.284	0.63	0.93
	GO:0042325	regulation of phosphorylation	0.00468	-1.2441	0.69	0.97
	GO:0000079	regulation of cyclin-dependent protein serine/threonine kinase activity	0.00063	-1.284	0.66	0.82
	GO:0071900	regulation of protein serine/threonine kinase activity	0.00179	-1.284	0.65	0.94
	GO:1904029	regulation of cyclin-dependent protein kinase activity	0.00066	-1.284	0.65	0.82
	GO:0043549	regulation of kinase activity	0.00319	-1.284	0.69	0.97
	GO:0006470	protein dephosphorylation	0.00585	-1.6021	0.77	0.37
	GO:0033036	macromolecule localization	0.0303	-1.1612	0.89	0.38
	GO:0006518	peptide metabolic process	0.05961	-0.8539	0.77	0.4
	GO:0006412	translation	0.05686	-0.5528	0.65	0.93
	GO:0043604	amide biosynthetic process	0.06374	-0.699	0.76	0.89
	GO:0043043	peptide biosynthetic process	0.0577	-0.699	0.72	0.88
	GO:0006357	regulation of transcription from RNA polymerase II promoter	0.01273	-0.9586	0.63	0.4
	GO:1901071	glucosamine-containing compound metabolic process	0.00132	-1	0.88	0.41
	GO:0046348	amino sugar catabolic process	0.00041	-1	0.8	0.83
	GO:0006030	chitin metabolic process	0.00077	-1	0.81	0.87
	GO:0006032	chitin catabolic process	0.00018	-1	0.75	0.79
	GO:1901072	glucosamine-containing compound catabolic process	0.00018	-1	0.81	0.91
	GO:0035556	intracellular signal transduction	0.04	-1.8539	0.73	0.42
	GO:0044700	single organism signaling	0.06756	-0.4089	0.92	0.93
	GO:0000160	phosphorelay signal transduction system	0.0257	-1	0.74	0.74
	GO:0007165	signal transduction	0.06621	-0.4089	0.71	0.85
	GO:0071702	organic substance transport	0.0498	-0.5086	0.88	0.42
	GO:0006275	regulation of DNA replication	0.00116	-1.6198	0.71	0.43
	GO:0051172	negative regulation of nitrogen compound metabolic process	0.00792	-0.4089	0.74	0.43
	GO:0031324	negative regulation of cellular metabolic process	0.01165	-0.4089	0.74	0.93
	GO:0071103	DNA conformation change	0.0108	-0.8861	0.85	0.43
	GO:0006323	DNA packaging	0.00227	-0.7696	0.87	0.78
	GO:0006352	DNA-templated transcription, initiation	0.00766	-0.6576	0.74	0.43
	GO:0006952	defense response	0.00568	-1.5528	0.96	0.44
	GO:0000413	protein peptidyl-prolyl isomerization	0.00393	-0.699	0.82	0.44
	GO:0018208	peptidyl-proline modification	0.00406	-0.699	0.82	0.75
	GO:0051246	regulation of protein metabolic process	0.01551	-0.699	0.71	0.44
	GO:0031399	regulation of protein modification process	0.00565	-1.4685	0.69	0.46
	GO:0032268	regulation of cellular protein metabolic process	0.01473	-0.8539	0.66	0.87
	GO:0006366	transcription from RNA polymerase II promoter	0.0143	-0.7447	0.73	0.46
	GO:0006022	aminoglycan metabolic process	0.00883	-0.9208	0.8	0.48
	GO:1901362	organic cyclic compound biosynthetic process	0.17871	-0.6198	0.77	0.49
	GO:0009611	response to wounding	0.00127	-1.0555	0.96	0.5
	GO:0009059	macromolecule biosynthetic process	0.19548	-0.6576	0.78	0.5
	GO:0032774	RNA biosynthetic process	0.10925	-1.2366	0.66	0.51
	GO:0034654	nucleobase-containing compound biosynthetic process	0.14533	-0.7959	0.69	0.71
	GO:0019438	aromatic compound biosynthetic process	0.16954	-0.6198	0.75	0.52
	GO:0061024	membrane organization	0.00759	-0.6383	0.87	0.52
	GO:0018130	heterocycle biosynthetic process	0.17388	-0.7696	0.75	0.52
	GO:0006310	DNA recombination	0.01641	-0.7447	0.76	0.54
	GO:0005991	trehalose metabolic process	0.00085	-0.4949	0.83	0.56
	GO:0046351	disaccharide biosynthetic process	0.00064	-0.4685	0.8	0.93
	GO:0009312	oligosaccharide biosynthetic process	0.00248	-0.3665	0.81	0.87
	GO:0005992	trehalose biosynthetic process	0.0006	-0.5229	0.8	0.93
	GO:0005984	disaccharide metabolic process	0.00121	-0.301	0.83	0.89
	GO:0046939	nucleotide phosphorylation	0.00792	-0.7959	0.7	0.56
	GO:0016998	cell wall macromolecule catabolic process	0.00059	-1.6778	0.78	0.56
	GO:0044036	cell wall macromolecule metabolic process	0.00709	-0.585	0.85	0.75
	GO:0071824	protein-DNA complex subunit organization	0.00238	-0.8239	0.87	0.57
	GO:0080090	regulation of primary metabolic process	0.11675	-1.9208	0.69	0.59
	GO:0010468	regulation of gene expression	0.10815	-1.1192	0.64	0.86
	GO:0031323	regulation of cellular metabolic process	0.11662	-1.8539	0.66	0.87
	GO:0031326	regulation of cellular biosynthetic process	0.10816	-1.4949	0.62	0.89
	GO:0051252	regulation of RNA metabolic process	0.10029	-1.3468	0.54	0.89
	GO:2001141	regulation of RNA biosynthetic process	0.09969	-1.2924	0.52	0.9
	GO:0019219	regulation of nucleobase-containing compound metabolic process	0.10258	-1.6778	0.58	0.85
	GO:2000112	regulation of cellular macromolecule biosynthetic process	0.10683	-1.4949	0.58	0.85
	GO:0006355	regulation of transcription, DNA-templated	0.09917	-1.2924	0.52	0.88
	GO:0006351	transcription, DNA-templated	0.10659	-1.2676	0.65	0.88
	GO:0060255	regulation of macromolecule metabolic process	0.11716	-1.7959	0.65	0.87
	GO:1903506	regulation of nucleic acid-templated transcription	0.09965	-1.2924	0.52	0.9
	GO:0097659	nucleic acid-templated transcription	0.10721	-1.2676	0.65	0.88
	GO:0009889	regulation of biosynthetic process	0.10834	-1.4949	0.66	0.86
	GO:0010556	regulation of macromolecule biosynthetic process	0.10749	-1.4949	0.6	0.89
	GO:0051171	regulation of nitrogen compound metabolic process	0.10926	-1.585	0.65	0.86
	GO:0007264	small GTPase mediated signal transduction	0.00485	-1.9586	0.78	0.59
	GO:1901136	carbohydrate derivative catabolic process	0.00423	-0.585	0.78	0.6
	GO:0016070	RNA metabolic process	0.15951	-0.7212	0.69	0.6
	GO:0006165	nucleoside diphosphate phosphorylation	0.006	-0.6778	0.69	0.61
	GO:0006096	glycolytic process	0.00545	-0.4685	0.53	0.95
	GO:0009135	purine nucleoside diphosphate metabolic process	0.00598	-0.4685	0.7	0.96
	GO:0009179	purine ribonucleoside diphosphate metabolic process	0.00598	-0.4685	0.69	0.99
	GO:0009185	ribonucleoside diphosphate metabolic process	0.00599	-0.4685	0.7	0.96
	GO:0006757	ATP generation from ADP	0.00545	-0.4685	0.65	0.99
	GO:0046031	ADP metabolic process	0.00554	-0.4685	0.66	0.98
	GO:0006220	pyrimidine nucleotide metabolic process	0.0067	-0.5528	0.7	0.62
	GO:0009132	nucleoside diphosphate metabolic process	0.00698	-0.6383	0.71	0.62
	GO:0019222	regulation of metabolic process	0.11942	-1.6778	0.77	0.62
	GO:0006397	mRNA processing	0.00561	-0.3872	0.77	0.62
	GO:0048285	organelle fission	0.00463	-0.7959	0.87	0.65
	GO:0046496	nicotinamide nucleotide metabolic process	0.01136	-0.585	0.67	0.65
	GO:0006733	oxidoreduction coenzyme metabolic process	0.01273	-0.585	0.89	0.76
	GO:0019362	pyridine nucleotide metabolic process	0.01137	-0.585	0.67	0.96
	GO:0006325	chromatin organization	0.00668	-0.4815	0.86	0.66
	GO:1901361	organic cyclic compound catabolic process	0.01164	-0.4202	0.74	0.67
	GO:1901565	organonitrogen compound catabolic process	0.01195	-0.3188	0.72	0.67
	GO:0044724	single-organism carbohydrate catabolic process	0.00782	-0.4089	0.72	0.67
	GO:0006364	rRNA processing	0.00952	-0.3565	0.69	0.68
	GO:0016072	rRNA metabolic process	0.00965	-0.3565	0.77	0.7
	GO:0071805	potassium ion transmembrane transport	0.00331	-0.6576	0.8	0.68
	GO:0071804	cellular potassium ion transport	0.00331	-0.6576	0.8	0.93
	GO:0034645	cellular macromolecule biosynthetic process	0.19291	-0.6778	0.71	0.68
	GO:0006308	DNA catabolic process	0.00104	-2.6576	0.7	0.69
	GO:0034655	nucleobase-containing compound catabolic process	0.0076	-1.4685	0.7	0.77
	GO:0006913	nucleocytoplasmic transport	0.00237	-0.8861	0.82	0.69
	GO:0051169	nuclear transport	0.00239	-0.8861	0.82	0.69
	GO:0050794	regulation of cellular process	0.1884	-1.5376	0.73	0.7
	GO:0050789	regulation of biological process	0.19373	-1.4318	0.78	0.76
Morex_singletons_BP	GO:0009733	response to auxin	0.00078	-4.3872	0.93	0
	GO:0009725	response to hormone	0.00335	-2.0809	0.92	0.81
	GO:0009772	photosynthetic electron transport in photosystem II	0.00012	-3.2441	0.88	0
	GO:0009767	photosynthetic electron transport chain	0.00025	-2.4685	0.87	0.84
	GO:0019684	photosynthesis, light reaction	0.00069	-1.2757	0.91	0.77
	GO:0015693	magnesium ion transport	0.00086	-2.3188	0.93	0
	GO:0070838	divalent metal ion transport	0.00358	-0.7212	0.92	0.87
	GO:0023052	signaling	0.06765	-1.0132	0.99	0
	GO:0032502	developmental process	0.02812	-0.4815	0.99	0
	GO:0044699	single-organism process	0.46569	-0.4685	0.99	0
	GO:0050896	response to stimulus	0.1221	-1.5086	0.99	0
	GO:0065007	biological regulation	0.20498	-0.4089	0.99	0
	GO:0090066	regulation of anatomical structure size	0.00216	-1.7447	0.86	0
	GO:0009056	catabolic process	0.0482	-0.585	0.97	0.01
	GO:0009664	plant-type cell wall organization	0.00028	-2.4685	0.83	0.02
	GO:0042546	cell wall biogenesis	0.0064	-0.3098	0.78	0.92
	GO:0071555	cell wall organization	0.00709	-1.7447	0.79	0.73
	GO:0071554	cell wall organization or biogenesis	0.0095	-1.1675	0.95	0.03
	GO:0009058	biosynthetic process	0.31611	-0.4815	0.96	0.03
	GO:0044265	cellular macromolecule catabolic process	0.01268	-2.5086	0.8	0.04
	GO:0009057	macromolecule catabolic process	0.01953	-1.5376	0.84	0.71
	GO:0044257	cellular protein catabolic process	0.00772	-2.9586	0.79	0.91
	GO:0044248	cellular catabolic process	0.03266	-1.0915	0.84	0.78
	GO:0019941	modification-dependent protein catabolic process	0.03266	-2.699	0.79	0.98
	GO:1901575	organic substance catabolic process	0.03266	-0.6021	0.86	0.89
	GO:0043632	modification-dependent macromolecule catabolic process	0.03266	-2.699	0.81	0.84
	GO:0030163	protein catabolic process	0.03266	-2.2007	0.82	0.86
	GO:0051603	proteolysis involved in cellular protein catabolic process	0.03266	-2.9586	0.78	0.96
	GO:0006511	ubiquitin-dependent protein catabolic process	0.03266	-2.699	0.79	0.81
	GO:0009308	amine metabolic process	0.03266	-1.0223	0.89	0.05
	GO:0007275	multicellular organism development	0.03266	-0.6198	0.93	0.06
	GO:0044707	single-multicellular organism process	0.03266	-0.6198	0.94	0.89
	GO:0044767	single-organism developmental process	0.03266	-0.4815	0.93	0.89
	GO:0048856	anatomical structure development	0.03266	-0.4815	0.97	0.95
	GO:0006091	generation of precursor metabolites and energy	0.03266	-0.4559	0.91	0.07
	GO:0006694	steroid biosynthetic process	0.03266	-1.6383	0.85	0.1
	GO:0015977	carbon fixation	0.03266	-1.1871	0.92	0.11
	GO:0030243	cellulose metabolic process	0.03266	-0.4815	0.87	0.12
	GO:0051274	beta-glucan biosynthetic process	0.03266	-0.3188	0.8	0.93
	GO:0051273	beta-glucan metabolic process	0.03266	-0.3098	0.87	0.83
	GO:0030244	cellulose biosynthetic process	0.03266	-0.4949	0.81	0.89
	GO:0016579	protein deubiquitination	0.03266	-1.1871	0.85	0.13
	GO:0070646	protein modification by small protein removal	0.03266	-1.1871	0.85	0.77
	GO:0006928	movement of cell or subcellular component	0.03266	-1.2147	0.89	0.14
	GO:0006260	DNA replication	0.03266	-1.6778	0.78	0.17
	GO:0007018	microtubule-based movement	0.03266	-1.2147	0.9	0.18
	GO:0007017	microtubule-based process	0.03266	-0.5229	0.89	0.19
	GO:0043603	cellular amide metabolic process	0.03266	-0.4318	0.85	0.21
	GO:0006165	nucleoside diphosphate phosphorylation	0.03266	-0.8539	0.77	0.21
	GO:0009135	purine nucleoside diphosphate metabolic process	0.03266	-0.6576	0.77	0.96
	GO:0009179	purine ribonucleoside diphosphate metabolic process	0.03266	-0.6576	0.77	0.99
	GO:0009185	ribonucleoside diphosphate metabolic process	0.03266	-0.6576	0.77	0.96
	GO:0006757	ATP generation from ADP	0.03266	-0.6576	0.74	0.99
	GO:0046031	ADP metabolic process	0.03266	-0.6576	0.75	0.98
	GO:0006096	glycolytic process	0.03266	-0.6576	0.65	0.95
	GO:0055114	oxidation-reduction process	0.03266	-3.7696	0.9	0.22
	GO:0032940	secretion by cell	0.03266	-0.7447	0.83	0.24
	GO:0006887	exocytosis	0.03266	-0.7959	0.84	0.87
	GO:0000398	mRNA splicing, via spliceosome	0.03266	-0.7447	0.81	0.24
	GO:0000377	RNA splicing, via transesterification reactions with bulged adenosine as nucleophile	0.03266	-0.7447	0.81	0.99
	GO:0000375	RNA splicing, via transesterification reactions	0.03266	-0.7447	0.81	0.95
	GO:0048523	negative regulation of cellular process	0.03266	-1.4202	0.73	0.25
	GO:0032269	negative regulation of cellular protein metabolic process	0.03266	-1.1612	0.67	0.81
	GO:0031324	negative regulation of cellular metabolic process	0.03266	-0.9586	0.7	0.93
	GO:0031327	negative regulation of cellular biosynthetic process	0.03266	-1.041	0.68	0.99
	GO:0051248	negative regulation of protein metabolic process	0.03266	-1.1612	0.7	0.81
	GO:0010629	negative regulation of gene expression	0.03266	-0.8861	0.7	0.93
	GO:0010605	negative regulation of macromolecule metabolic process	0.03266	-0.7959	0.7	0.97
	GO:0010558	negative regulation of macromolecule biosynthetic process	0.03266	-1.041	0.67	0.98
	GO:0017148	negative regulation of translation	0.03266	-1.1612	0.65	0.87
	GO:2000113	negative regulation of cellular macromolecule biosynthetic process	0.03266	-1.041	0.66	0.86
	GO:0009892	negative regulation of metabolic process	0.03266	-0.7696	0.74	0.92
	GO:0009890	negative regulation of biosynthetic process	0.03266	-1.041	0.71	0.88
	GO:0051172	negative regulation of nitrogen compound metabolic process	0.03266	-0.9586	0.71	0.93
	GO:0042401	cellular biogenic amine biosynthetic process	0.03266	-0.5686	0.82	0.26
	GO:0044106	cellular amine metabolic process	0.03266	-0.5086	0.84	0.96
	GO:0006576	cellular biogenic amine metabolic process	0.03266	-0.5086	0.84	0.96
	GO:0009309	amine biosynthetic process	0.03266	-0.5686	0.82	0.91
	GO:0048193	Golgi vesicle transport	0.03266	-0.3098	0.94	0.27
	GO:0044710	single-organism metabolic process	0.03266	-0.4815	0.91	0.27
	GO:0072527	pyrimidine-containing compound metabolic process	0.03266	-0.5376	0.84	0.29
	GO:0006605	protein targeting	0.03266	-0.6576	0.91	0.29
	GO:1902582	single-organism intracellular transport	0.03266	-0.3979	0.87	0.8
	GO:0033365	protein localization to organelle	0.03266	-0.3872	0.91	0.82
	GO:0072594	establishment of protein localization to organelle	0.03266	-0.4949	0.91	0.8
	GO:1902580	single-organism cellular localization	0.03266	-0.3979	0.87	0.77
	GO:0006352	DNA-templated transcription, initiation	0.03266	-1.0809	0.78	0.29
	GO:0010608	posttranscriptional regulation of gene expression	0.03266	-0.7959	0.75	0.3
	GO:0006508	proteolysis	0.03266	-1.1249	0.86	0.3
	GO:0006979	response to oxidative stress	0.03266	-2.7959	0.93	0.3
	GO:0072524	pyridine-containing compound metabolic process	0.03266	-0.4949	0.83	0.32
	GO:0071705	nitrogen compound transport	0.03266	-0.5528	0.93	0.32
	GO:0072528	pyrimidine-containing compound biosynthetic process	0.03266	-0.5086	0.81	0.32
	GO:0006090	pyruvate metabolic process	0.03266	-0.5229	0.85	0.32
	GO:0048518	positive regulation of biological process	0.03266	-1.0269	0.83	0.33
	GO:0048519	negative regulation of biological process	0.03266	-1.1612	0.83	0.33
	GO:0016192	vesicle-mediated transport	0.03266	-0.4815	0.94	0.33
	GO:0009607	response to biotic stimulus	0.03266	-0.3468	0.94	0.34
	GO:0006367	transcription initiation from RNA polymerase II promoter	0.03266	-0.7696	0.82	0.34
	GO:0006357	regulation of transcription from RNA polymerase II promoter	0.03266	-0.3565	0.65	0.75
	GO:0033014	tetrapyrrole biosynthetic process	0.03266	-0.3872	0.81	0.35
	GO:0009719	response to endogenous stimulus	0.03266	-2.0809	0.93	0.35
	GO:0045229	external encapsulating structure organization	0.03266	-1.7447	0.8	0.37
	GO:0034248	regulation of cellular amide metabolic process	0.03266	-0.7959	0.72	0.38
	GO:0000413	protein peptidyl-prolyl isomerization	0.03266	-0.7959	0.85	0.4
	GO:0018208	peptidyl-proline modification	0.03266	-0.7959	0.85	0.75
	GO:0044089	positive regulation of cellular component biogenesis	0.03266	-1.6778	0.72	0.41
	GO:0043254	regulation of protein complex assembly	0.03266	-1.2924	0.67	0.88
	GO:0006333	chromatin assembly or disassembly	0.03266	-1.1367	0.8	0.42
	GO:0006334	nucleosome assembly	0.03266	-1.0088	0.77	0.88
	GO:0065004	protein-DNA complex assembly	0.03266	-0.9586	0.77	0.94
	GO:0034728	nucleosome organization	0.03266	-1.0088	0.79	0.74
	GO:0031497	chromatin assembly	0.03266	-1.0088	0.78	0.97
	GO:0006366	transcription from RNA polymerase II promoter	0.03266	-0.6021	0.77	0.44
	GO:0035556	intracellular signal transduction	0.03266	-2.6576	0.69	0.44
	GO:0044700	single organism signaling	0.03266	-1.0132	0.92	0.93
	GO:0007165	signal transduction	0.03266	-1.0132	0.67	0.85
	GO:0000160	phosphorelay signal transduction system	0.03266	-1.3768	0.7	0.74
	GO:0006323	DNA packaging	0.03266	-0.9208	0.81	0.45
	GO:0071103	DNA conformation change	0.03266	-0.8239	0.78	0.78
	GO:0034645	cellular macromolecule biosynthetic process	0.03266	-0.5229	0.75	0.45
	GO:0070647	protein modification by small protein conjugation or removal	0.03266	-0.4089	0.84	0.46
	GO:0008202	steroid metabolic process	0.03266	-1.4202	0.88	0.49
	GO:1901362	organic cyclic compound biosynthetic process	0.03266	-0.3098	0.82	0.49
	GO:0044802	single-organism membrane organization	0.03266	-0.4815	0.75	0.5
	GO:0072657	protein localization to membrane	0.03266	-0.5229	0.69	0.92
	GO:0090150	establishment of protein localization to membrane	0.03266	-0.5229	0.69	0.91
	GO:0009611	response to wounding	0.03266	-0.6576	0.94	0.5
	GO:0006275	regulation of DNA replication	0.03266	-1.4685	0.72	0.5
	GO:0061024	membrane organization	0.03266	-0.5229	0.8	0.5
	GO:0009059	macromolecule biosynthetic process	0.03266	-0.5086	0.82	0.51
	GO:0044087	regulation of cellular component biogenesis	0.03266	-1.1871	0.73	0.51
	GO:0072511	divalent inorganic cation transport	0.03266	-0.7212	0.92	0.53
	GO:0051052	regulation of DNA metabolic process	0.03266	-1.1487	0.72	0.54
	GO:0044271	cellular nitrogen compound biosynthetic process	0.03266	-0.4202	0.78	0.54
	GO:0050794	regulation of cellular process	0.03266	-0.9586	0.73	0.54
	GO:0050789	regulation of biological process	0.03266	-0.8239	0.78	0.76
	GO:0051128	regulation of cellular component organization	0.03266	-0.7212	0.68	0.54
	GO:0022900	electron transport chain	0.03266	-0.8861	0.85	0.54
	GO:0042221	response to chemical	0.03266	-1.0809	0.92	0.55
	GO:0046903	secretion	0.03266	-0.7447	0.88	0.56
	GO:0010033	response to organic substance	0.03266	-2.0809	0.92	0.57
	GO:0006952	defense response	0.03266	-0.3872	0.93	0.57
	GO:0071824	protein-DNA complex subunit organization	0.03266	-0.9586	0.79	0.57
	GO:0071669	plant-type cell wall organization or biogenesis	0.03266	-2.4685	0.94	0.57
	GO:0006950	response to stress	0.03266	-0.4685	0.92	0.59
	GO:1901576	organic substance biosynthetic process	0.03266	-0.301	0.84	0.59
	GO:0008380	RNA splicing	0.03266	-0.6576	0.82	0.59
	GO:0007264	small GTPase mediated signal transduction	0.03266	-1.8239	0.75	0.59
	GO:0009132	nucleoside diphosphate metabolic process	0.03266	-0.8239	0.78	0.6
	GO:0045017	glycerolipid biosynthetic process	0.03266	-0.4202	0.83	0.6
	GO:0006270	DNA replication initiation	0.03266	-1.3468	0.82	0.61
	GO:0006855	drug transmembrane transport	0.03266	-0.3565	0.84	0.61
	GO:0015893	drug transport	0.03266	-0.3565	0.84	0.96
	GO:0046939	nucleotide phosphorylation	0.03266	-0.7959	0.78	0.62
	GO:0019725	cellular homeostasis	0.03266	-0.6383	0.75	0.62
	GO:0045454	cell redox homeostasis	0.03266	-0.5686	0.75	0.88
	GO:0071805	potassium ion transmembrane transport	0.03266	-0.3665	0.83	0.63
	GO:0071804	cellular potassium ion transport	0.03266	-0.3665	0.83	0.93
	GO:0042493	response to drug	0.03266	-0.3565	0.93	0.63
	GO:0044724	single-organism carbohydrate catabolic process	0.03266	-0.5686	0.82	0.64
	GO:0043043	peptide biosynthetic process	0.03266	-0.4685	0.75	0.64
	GO:0043604	amide biosynthetic process	0.03266	-0.4685	0.78	0.89
	GO:0006518	peptide metabolic process	0.03266	-0.4437	0.79	0.89
	GO:0006412	translation	0.03266	-0.4089	0.68	0.93
	GO:0010638	positive regulation of organelle organization	0.03266	-1.6778	0.69	0.64
	GO:0032271	regulation of protein polymerization	0.03266	-1.2924	0.68	0.93
	GO:0032273	positive regulation of protein polymerization	0.03266	-1.6778	0.68	0.91
	GO:0031334	positive regulation of protein complex assembly	0.03266	-1.6778	0.67	0.86
	GO:0051495	positive regulation of cytoskeleton organization	0.03266	-1.6778	0.71	0.86
	GO:0051493	regulation of cytoskeleton organization	0.03266	-1.2366	0.7	0.86
	GO:0022607	cellular component assembly	0.03266	-1	0.76	0.65
	GO:0071822	protein complex subunit organization	0.03266	-0.7447	0.76	0.85
	GO:0051258	protein polymerization	0.03266	-0.6198	0.77	0.79
	GO:0006325	chromatin organization	0.03266	-0.4202	0.77	0.78
	GO:0070271	protein complex biogenesis	0.03266	-0.7959	0.82	0.72
	GO:0043623	cellular protein complex assembly	0.03266	-0.3098	0.75	0.95
	GO:0065003	macromolecular complex assembly	0.03266	-0.7696	0.75	0.85
	GO:0034622	cellular macromolecular complex assembly	0.03266	-0.8239	0.75	0.74
	GO:0006461	protein complex assembly	0.03266	-0.7959	0.75	0.91
	GO:0046496	nicotinamide nucleotide metabolic process	0.03266	-0.5528	0.75	0.65
	GO:0006733	oxidoreduction coenzyme metabolic process	0.03266	-0.4318	0.9	0.76
	GO:0019362	pyridine nucleotide metabolic process	0.03266	-0.5528	0.75	0.96
	GO:0043933	macromolecular complex subunit organization	0.03266	-0.3768	0.78	0.65
	GO:0016052	carbohydrate catabolic process	0.03266	-0.3188	0.86	0.66
	GO:0006351	transcription, DNA-templated	0.03266	-0.3665	0.71	0.68
	GO:0032774	RNA biosynthetic process	0.03266	-0.3468	0.72	0.74
	GO:0097659	nucleic acid-templated transcription	0.03266	-0.3665	0.71	0.88
	GO:2000112	regulation of cellular macromolecule biosynthetic process	0.03266	-0.4202	0.6	0.68
	GO:0080090	regulation of primary metabolic process	0.03266	-0.3188	0.7	0.87
	GO:0031323	regulation of cellular metabolic process	0.03266	-0.3279	0.68	0.86
	GO:0031326	regulation of cellular biosynthetic process	0.03266	-0.4202	0.64	0.89
	GO:0019219	regulation of nucleobase-containing compound metabolic process	0.03266	-0.301	0.62	0.84
	GO:0010556	regulation of macromolecule biosynthetic process	0.03266	-0.4202	0.63	0.89
	GO:0060255	regulation of macromolecule metabolic process	0.03266	-0.3098	0.67	0.87
	GO:0009889	regulation of biosynthetic process	0.03266	-0.4202	0.68	0.84
	GO:0051171	regulation of nitrogen compound metabolic process	0.03266	-0.3872	0.68	0.84
	GO:0030001	metal ion transport	0.03266	-0.4559	0.92	0.69
	GO:0051130	positive regulation of cellular component organization	0.03266	-1.3979	0.69	0.69
	GO:0048522	positive regulation of cellular process	0.03266	-1.2007	0.77	0.82
	GO:0033043	regulation of organelle organization	0.03266	-0.9586	0.69	0.75
	GO:0006261	DNA-dependent DNA replication	0.03266	-0.7447	0.79	0.7
	GO:0019222	regulation of metabolic process	0.03266	-0.301	0.77	0.7
	GO:0034249	negative regulation of cellular amide metabolic process	0.03266	-1.1612	0.72	0.7
	GO:0032268	regulation of cellular protein metabolic process	0.03266	-0.3665	0.68	0.89
	GO:0006417	regulation of translation	0.03266	-0.7959	0.63	0.82
